# Supplementary material for: Cecal microbiota and mammary gland microRNA signatures are related and modifiable by dietary flaxseed with implications for breast cancer risk
Source: Microbiol Spectr. 2023 Dec 7;12(1):e02290-23. doi: 10.1128/spectrum.02290-23 (PMC10783090; doi:10.1128/spectrum.02290-23)
Supplement: Table S1 — Copy-number corrected microbial taxa data at the genus level. [file spectrum.02290-23-s0007.xlsx]

## Sheet: Sheet1
TABLE S1. Supplemental file 7 is a large table that shows copy-number corrected microbial taxa data at the genus level.
Mouse ID	105403	105415	105429	105431	105445	105405	105406	105419	105432	105435	105447	105410	105423	105437	105452	105453	105412	105425	105441	105442	105456
Group	BD	BD	BD	BD	BD	FS	FS	FS	FS	FS	FS	FSO	FSO	FSO	FSO	FSO	SDG	SDG	SDG	SDG	SDG
k__Bacteria|p__Actinobacteria|c__Actinobacteria|o__Actinomycetales|f__Microbacteriaceae|g__	0	0	0	0	0	0	0	0	0	0	0	2.02507e-05	0	0	0	0	0	0	0	0	0
k__Bacteria|p__Actinobacteria|c__Actinobacteria|o__Actinomycetales|f__Microbacteriaceae|g__Microbacterium	0	0	0	0	0	3.92943e-05	1.78131e-05	0	0	0	0	0	0	0	0	0	0	0	0	0	0
k__Bacteria|p__Actinobacteria|c__Actinobacteria|o__Actinomycetales|f__Micrococcaceae|g__Arthrobacter	0	0	0	0	0	0	0	0	0	0	0	0	0	0	0	0	0	0	2.39434e-05	0	0
k__Bacteria|p__Actinobacteria|c__Actinobacteria|o__Actinomycetales|f__Propionibacteriaceae|g__Propionibacterium	0	0	0	0	0	1.68123e-05	0	0	0	0	0	0	3.04897e-05	0	0	2.85847e-05	0	0	0	0	0
k__Bacteria|p__Actinobacteria|c__Actinobacteria|o__Bifidobacteriales|f__Bifidobacteriaceae|g__Bifidobacterium	0	0	0	0	0	0	1.02932e-05	0.000495532	0	0	0	0	2.05394e-05	0	0	0	0	0	0	0	0
k__Bacteria|p__Actinobacteria|c__Coriobacteriia|o__Coriobacteriales|f__Coriobacteriaceae|g__	7.59817e-05	1.39218e-05	0.000121421	5.30275e-05	0.000161334	0.000313287	0.000785706	0.000336748	0.000272791	0.00054872	0.000425775	0	0	0.00013263	0	2.75038e-05	3.20086e-05	0.000138784	2.50835e-05	0.000102988	0.000139425
k__Bacteria|p__Actinobacteria|c__Coriobacteriia|o__Coriobacteriales|f__Coriobacteriaceae|g__Adlercreutzia	0.000775337	0.000330638	0.000463606	0.000875958	0.00112934	0.00232912	0.00296997	0.00170523	0.000774136	0.000768208	0.0032712	0.00060441	0.000410795	0.000608623	0.000334021	0.000102737	0.000415218	0.00194298	0.000281231	0.000144183	0.00100038
k__Bacteria|p__Actinobacteria|c__Coriobacteriia|o__Coriobacteriales|f__Coriobacteriaceae|g__Collinsella	0	0	0	0	0	0	0	0	0	0	0	0	2.73585e-05	0	0	0	0	0	0	0	0
k__Bacteria|p__Bacteroidetes|c__Bacteroidia|o__Bacteroidales|f__Bacteroidaceae|g__Bacteroides	0.214901	0.187335	0.256128	0.320081	0.224	0.183973	0.209198	0.296096	0.210772	0.316728	0.216419	0.142878	0.201402	0.203225	0.170612	0.231227	0.0896264	0.24666	0.227558	0.141507	0.227174
k__Bacteria|p__Bacteroidetes|c__Bacteroidia|o__Bacteroidales|f__Porphyromonadaceae|g__Parabacteroides	0.0465691	0.0566981	0.0368347	0.0479815	0.0475801	0.0468741	0.0550485	0.0355126	0.0398901	0.053117	0.0541357	0.080316	0.0447767	0.0474115	0.0532803	0.0571139	0.0574973	0.0323831	0.0384434	0.0323452	0.063055
k__Bacteria|p__Bacteroidetes|c__Bacteroidia|o__Bacteroidales|f__Rikenellaceae|g__	0.017476	0.0203695	0.131626	0.0177432	0.0317517	0.00284461	0.00841696	0.00492165	0.029627	0.00722592	0.00450087	0.129076	0.0092461	0.0345261	0.0377725	0.0486374	0.0166234	0.061664	0.0713552	0.00751398	0.0347463
k__Bacteria|p__Bacteroidetes|c__Bacteroidia|o__Bacteroidales|f__Rikenellaceae|g__Alistipes	1.77676e-05	0	7.22624e-05	3.46499e-05	0	1.76765e-05	0	0	1.2058e-05	0	0	0	0	2.41424e-05	0	0	0	0	0	0	2.84517e-05
k__Bacteria|p__Bacteroidetes|c__Bacteroidia|o__Bacteroidales|f__S24-7|g__	0	0	0	0	0	9.34015e-06	0	0	0	0	0	0	0.000321198	0	0	0	0	0	0	0	0
k__Bacteria|p__Bacteroidetes|c__Bacteroidia|o__Bacteroidales|f__[Paraprevotellaceae]|g__Paraprevotella	0.00173202	0.00226792	0.00190962	0.00496305	0.00387202	0.00296541	0.00454236	0.00229633	0.00430198	0.00602172	0.00357236	0.00027904	0.00286579	0.00357732	0.00110943	0.00130294	0.00100999	0.0038744	0.00109856	0.000432643	0.00370348
k__Bacteria|p__Cyanobacteria|c__4C0d-2|o__YS2|f__|g__	0.00519268	0.00653311	0.00203504	0.00103866	0.00834611	0.00164934	0.00175409	0.00133125	0.000934485	0	0.00644667	0.00793201	0.000281752	0.00305649	0.00104238	0.00055507	0.000531088	0.00652992	0.00262208	0.000741844	0.000903681
k__Bacteria|p__Cyanobacteria|c__Chloroplast|o__Streptophyta|f__|g__	0	0	0	0	0	1.55669e-05	0.000141479	0	1.0619e-05	9.53811e-05	0	0	0	0	0	0	0	0	0	0	0
k__Bacteria|p__Deferribacteres|c__Deferribacteres|o__Deferribacterales|f__Deferribacteraceae|g__Mucispirillum	0.0322297	0.169743	0.051866	0.0590343	0.0281394	0.0396631	0.0405792	0.0632441	0.0691303	0.0426156	0.0534841	0.0602015	0.124163	0.117096	0.0632413	0.0678907	0.162847	0.0651304	0.116645	0.12644	0.079115
k__Bacteria|p__Firmicutes|c__Bacilli|o__Bacillales|f__Staphylococcaceae|g__Staphylococcus	0.0004152	3.67521e-05	0.000103889	6.23853e-06	0.000166079	0.000146158	4.04538e-05	0	4.77343e-05	0.000133563	1.82991e-05	6.19434e-06	1.15297e-05	9.9689e-05	6.0818e-05	1.08093e-05	0.000207468	1.35726e-05	1.4755e-05	3.63623e-05	4.10027e-05
k__Bacteria|p__Firmicutes|c__Bacilli|o__Lactobacillales|f__Carnobacteriaceae|g__Granulicatella	7.17408e-06	0	0	0	0	0	0	0	0	0	0	0	0	0	0	0	0	0	0	0	0
k__Bacteria|p__Firmicutes|c__Bacilli|o__Lactobacillales|f__Enterococcaceae|g__	0	0	0	0	0	7.23281e-06	0	0	0	0	0	0	0	4.93131e-06	0	0	0	0	0	0	0
k__Bacteria|p__Firmicutes|c__Bacilli|o__Lactobacillales|f__Enterococcaceae|g__Enterococcus	0.000110767	4.43053e-06	7.03832e-06	0	4.28899e-05	0.000688714	1.24917e-05	0	9.38466e-06	5.43154e-05	6.62158e-06	1.34267e-05	3.74125e-05	1.88214e-05	1.01465e-05	1.17151e-05	1.02031e-05	0.000117971	0	0	1.10905e-05
k__Bacteria|p__Firmicutes|c__Bacilli|o__Lactobacillales|f__Lactobacillaceae|g__Lactobacillus	0.0338562	0.00203953	0.00797734	0.00329237	0.00117147	0.0542081	0.00829162	0.0182621	0.0179174	0.00555568	0.0121967	0.00246723	0.000286469	0.000555707	0.00284174	0.00160574	0.0535398	0.00325186	0.00173748	0.0012219	0.00646992
k__Bacteria|p__Firmicutes|c__Bacilli|o__Lactobacillales|f__Lactobacillaceae|g__Pediococcus	0	0	0	0	0	0	0	0	5.86459e-06	0	0	0	6.22719e-05	0	0	2.1878e-05	0	0	0	0	0
k__Bacteria|p__Firmicutes|c__Bacilli|o__Lactobacillales|f__Streptococcaceae|g__Lactococcus	7.61976e-06	4.87447e-06	2.32227e-05	0	0	7.58068e-06	1.37434e-05	1.51065e-05	5.17118e-06	2.65288e-05	0	2.95441e-05	2.74134e-05	5.16849e-06	5.58162e-06	0	0	0	8.79683e-06	0	2.44876e-05
k__Bacteria|p__Firmicutes|c__Bacilli|o__Lactobacillales|f__Streptococcaceae|g__Streptococcus	4.58104e-05	1.94893e-05	7.75912e-06	7.45366e-06	9.47433e-06	0	3.44724e-05	0	5.18156e-06	1.99593e-05	0	7.40087e-06	2.74684e-05	1.03745e-05	1.67358e-05	2.58296e-05	1.1248e-05	0	3.5258e-05	4.34449e-05	2.45368e-05
k__Bacteria|p__Firmicutes|c__Bacilli|o__Turicibacterales|f__Turicibacteraceae|g__Turicibacter	0.0148112	7.29348e-05	0.0126256	0.00855543	0.0229679	0.0137857	0.0225085	0.00248763	0.00899804	0.00762909	0.0142115	0.00137466	0.00116392	0.0203218	0.00250794	0.00500349	0.00520987	0.0076424	0.00285187	0.00147099	0.00455659
k__Bacteria|p__Firmicutes|c__Clostridia|o__Clostridiales|f__|g__	0.252042	0.269969	0.124788	0.199971	0.226563	0.274183	0.225423	0.259339	0.223114	0.1779	0.240101	0.1821	0.185855	0.191406	0.303778	0.241441	0.239421	0.141658	0.175464	0.232028	0.163635
k__Bacteria|p__Firmicutes|c__Clostridia|o__Clostridiales|f__Christensenellaceae|g__	0.0016875	0.000437608	0.00091176	0.000742336	0.000790536	0.000393228	0.000742491	0.000722216	0.000867033	0.000940391	0.000610624	0.000324317	0.000219092	0.000959356	0.000389692	0.000783601	0.00058355	0.000582895	0.000615195	0.000432643	0.00139077
k__Bacteria|p__Firmicutes|c__Clostridia|o__Clostridiales|f__Clostridiaceae|g__	0.00482647	0.000296335	0.002393	0.00286224	0.00602829	0.00133089	0.00134249	0.00101056	0.000433285	0.000481859	0.00443031	0.000220026	0.000102188	0.000721711	8.65519e-05	4.79445e-05	0.000139579	0.000493398	0.000732375	0.000394617	0.000311062
k__Bacteria|p__Firmicutes|c__Clostridia|o__Clostridiales|f__Clostridiaceae|g__Clostridium	5.37638e-05	0.000126981	0.000218603	0.000270601	0.000194572	6.58289e-05	0.000187022	0.00122247	1.12126e-05	0.000421561	0.00218713	6.41643e-05	0.000476803	0.00020766	2.72533e-05	2.44717e-05	2.13555e-05	0.000422847	0.000138665	0.000298158	0.000245587
k__Bacteria|p__Firmicutes|c__Clostridia|o__Clostridiales|f__Clostridiaceae|g__SMB53	0.00452866	3.02532e-06	0.00539145	0.0057014	0.011284	0.00702596	0.00516474	0.0018683	0.00204767	0.000963718	0.0116499	0.000481306	0.000127735	0.00375931	0.000903601	0.00149789	0.00270434	0.0038465	0.00369467	0.00233182	0.00516666
k__Bacteria|p__Firmicutes|c__Clostridia|o__Clostridiales|f__Dehalobacteriaceae|g__Dehalobacterium	0.00247044	0.000534855	0.00233349	0.00325886	0.00348213	0.00151241	0.0018631	0.00212151	0.00134184	0.00205297	0.00179552	0.00135624	0.000999603	0.00234165	0.00136392	0.00296741	0.00108855	0.00225062	8.7885e-05	0.00157194	0.00335492
k__Bacteria|p__Firmicutes|c__Clostridia|o__Clostridiales|f__Eubacteriaceae|g__Anaerofustis	0	0	0	0	0	0	7.23775e-06	5.27784e-06	0	0	0	0	0	1.63152e-05	0	0	0	0	0	0	0
k__Bacteria|p__Firmicutes|c__Clostridia|o__Clostridiales|f__Lachnospiraceae|g__	0.0559279	0.0266385	0.0347705	0.0441327	0.0518179	0.0950383	0.0833245	0.0394607	0.105781	0.114933	0.0518641	0.0192236	0.0576735	0.048411	0.0612849	0.0450654	0.0577853	0.0558094	0.0872443	0.0727009	0.0476688
k__Bacteria|p__Firmicutes|c__Clostridia|o__Clostridiales|f__Lachnospiraceae|g__Anaerostipes	5.36474e-05	6.43481e-05	4.77112e-05	5.88885e-05	0.000141084	1.33753e-05	3.02773e-05	7.07284e-05	3.64233e-05	8.75992e-05	8.33345e-05	0	0.000205277	7.27487e-05	7.36458e-05	2.26863e-05	1.97584e-05	7.13915e-05	3.09673e-05	1.27432e-05	0.000139855
k__Bacteria|p__Firmicutes|c__Clostridia|o__Clostridiales|f__Lachnospiraceae|g__Blautia	4.28022e-05	9.14192e-06	7.24961e-06	2.78239e-05	2.64731e-05	2.12571e-05	4.51595e-05	2.8205e-05	1.45402e-05	6.21338e-06	0.000102289	1.38298e-05	0	4.35413e-05	5.22557e-06	3.01274e-05	5.26237e-06	0	1.64714e-05	4.0592e-05	1.14234e-05
k__Bacteria|p__Firmicutes|c__Clostridia|o__Clostridiales|f__Lachnospiraceae|g__Coprococcus	0.00727538	0.00460794	0.00397605	0.00643655	0.0086121	0.00623255	0.00863787	0.00594449	0.00787414	0.00681558	0.00428305	0.00470319	0.00967684	0.00382635	0.0053092	0.00485854	0.0059816	0.0061239	0.00497462	0.0121704	0.00778437
k__Bacteria|p__Firmicutes|c__Clostridia|o__Clostridiales|f__Lachnospiraceae|g__Dorea	0.00300533	0.000120932	0.00201453	0.000248295	0.00269582	0.0011609	0.00173347	0.00138504	0.00070376	0.00111889	0.00402743	0.00567038	0.000211387	0.0003008	0.000167106	0.000638991	0.000827703	0.00168025	0.000346716	0.000482364	0.00103582
k__Bacteria|p__Firmicutes|c__Clostridia|o__Clostridiales|f__Lachnospiraceae|g__Marvinbryantia	0	0	0	0	0	1.9434e-05	0	0	0	0	0	0	0	0	0	0	0	0	0	0	0
k__Bacteria|p__Firmicutes|c__Clostridia|o__Clostridiales|f__Lachnospiraceae|g__Robinsoniella	0	0	0	0	0	0	0	4.30013e-06	0	0	0	0	0	0	0	0	0	0	0	0	0
k__Bacteria|p__Firmicutes|c__Clostridia|o__Clostridiales|f__Lachnospiraceae|g__Roseburia	0	0	0	0	4.70931e-05	0.00297946	0.00321059	0.00200114	0.00244111	0	2.17759e-05	0	2.73585e-05	5.15815e-06	0	0	5.60969e-06	1.61514e-05	0	2.88203e-05	0
k__Bacteria|p__Firmicutes|c__Clostridia|o__Clostridiales|f__Lachnospiraceae|g__[Ruminococcus]	0.0106002	0.00854033	0.0117095	0.0100782	0.0129545	0.0130229	0.0130895	0.00831884	0.00924625	0.00744035	0.0175187	0.00744039	0.0155487	0.0120762	0.011855	0.00968953	0.0184742	0.00705429	0.0111326	0.017699	0.013947
k__Bacteria|p__Firmicutes|c__Clostridia|o__Clostridiales|f__Peptococcaceae|g__	0.000560863	0.000189934	0.000154268	0.000592838	0.00040847	0.000190365	0.000280488	0.000370059	0.000546554	0.000747328	0.000227167	0.000556653	0.000986575	0.000779047	0.000613725	0.000317803	0.000516296	0.000632482	0.000991757	0.000187779	0.000487141
k__Bacteria|p__Firmicutes|c__Clostridia|o__Clostridiales|f__Peptostreptococcaceae|g__	6.29947e-05	0	5.69192e-05	0.000112786	0.000255644	0.000135783	0.000174089	4.61821e-05	4.27698e-05	1.52266e-05	0.000210851	2.03626e-05	0	6.41168e-05	1.28038e-05	3.84366e-05	5.16674e-05	3.72735e-05	8.49716e-05	5.31176e-05	6.74017e-05
k__Bacteria|p__Firmicutes|c__Clostridia|o__Clostridiales|f__Peptostreptococcaceae|g__Clostridium	4.13739e-06	0	4.20461e-06	0	1.02197e-05	1.23286e-05	0	0	0	0	0	0	0	0	0	0	3.05206e-06	0	0	0	0
k__Bacteria|p__Firmicutes|c__Clostridia|o__Clostridiales|f__Peptostreptococcaceae|g__[Clostridium]	1.0483e-05	0	2.84423e-05	2.0524e-05	5.19952e-05	4.17732e-05	1.89858e-05	2.30845e-05	2.37608e-05	0	7.02834e-05	0	6.31692e-06	1.66124e-05	5.12933e-06	1.7728e-05	1.03159e-05	0	3.23735e-05	0	4.49343e-05
k__Bacteria|p__Firmicutes|c__Clostridia|o__Clostridiales|f__Ruminococcaceae|g__	0.0639164	0.0863686	0.0717376	0.089038	0.0950527	0.0717317	0.0694072	0.0777816	0.0730121	0.0816362	0.0805753	0.110489	0.175234	0.0900041	0.11585	0.0719005	0.10023	0.0891691	0.0823357	0.123159	0.0982075
k__Bacteria|p__Firmicutes|c__Clostridia|o__Clostridiales|f__Ruminococcaceae|g__Anaerotruncus	0.000390926	0.00276457	0.000286995	0.000986247	0.000605003	0.000118782	0.00030446	0.000286594	0.000125336	0.000113468	0.000311543	0.000558079	0.000723783	0.000567361	0.000747571	0.00048631	0.000545074	0.00138784	0.00085374	0.00125673	0.00101083
k__Bacteria|p__Firmicutes|c__Clostridia|o__Clostridiales|f__Ruminococcaceae|g__Clostridium	4.54871e-05	5.29086e-05	3.78285e-05	3.63327e-05	4.60614e-05	1.64547e-05	2.99471e-05	8.20257e-06	4.21178e-05	2.52205e-05	7.93066e-06	4.81232e-05	5.21505e-05	3.36858e-05	2.11919e-05	2.7948e-05	5.18975e-05	2.64064e-05	2.87033e-05	3.14047e-05	1.99216e-05
k__Bacteria|p__Firmicutes|c__Clostridia|o__Clostridiales|f__Ruminococcaceae|g__Oscillospira	0.100837	0.0622515	0.0775548	0.0796633	0.0858298	0.079337	0.0922713	0.0740057	0.0802668	0.0593374	0.0810738	0.0600725	0.0862475	0.106494	0.0643468	0.0731025	0.0772322	0.0674724	0.0574015	0.129484	0.109815
k__Bacteria|p__Firmicutes|c__Clostridia|o__Clostridiales|f__Ruminococcaceae|g__Ruminococcus	0.0148606	0.0160639	0.0118413	0.0173336	0.0167989	0.0165988	0.0217591	0.0191086	0.0166697	0.00947842	0.0185459	0.00782232	0.0246649	0.0157443	0.0126441	0.0118504	0.0164124	0.0159082	0.01527	0.0303391	0.0195653
k__Bacteria|p__Firmicutes|c__Clostridia|o__Clostridiales|f__[Mogibacteriaceae]|g__	0.000495739	0.000258971	0.000688692	0.000742336	0.000716066	0.000534277	0.00119564	0.000855887	0.0011612	0.00120212	0.000948174	0.000272401	0.000401866	0.000885801	0.000266248	0.000509648	0.000792867	0.000862375	0.000401214	0.000987556	0.00123323
k__Bacteria|p__Firmicutes|c__Erysipelotrichi|o__Erysipelotrichales|f__Erysipelotrichaceae|g__	0.00305994	0.00113097	0.00211993	0.00108509	0.00278404	0.00246513	0.00120032	0.000802928	0.0010717	0.000660711	0.00134086	0.00160329	0.00293879	0.00140015	0.00198268	0.0015275	0.00391863	0.00284573	0.00133051	0.000150572	0.00094116
k__Bacteria|p__Firmicutes|c__Erysipelotrichi|o__Erysipelotrichales|f__Erysipelotrichaceae|g__Clostridium	1.65496e-05	5.30211e-06	8.39183e-06	8.06863e-06	1.02197e-05	8.25223e-06	0	2.72794e-06	0	0	3.95566e-06	4.01048e-06	1.4885e-05	8.43278e-06	3.03071e-06	1.04748e-05	3.05206e-06	0	4.77652e-06	0	0
k__Bacteria|p__Firmicutes|c__Erysipelotrichi|o__Erysipelotrichales|f__Erysipelotrichaceae|g__Coprobacillus	0.000127865	0	0.000125493	6.88942e-05	0.000152849	3.50856e-05	8.77311e-05	3.19816e-05	0	0	5.90319e-05	8.12333e-05	3.96969e-05	1.79325e-05	0	1.49224e-05	2.93134e-05	2.81525e-05	5.09236e-06	5.85557e-05	5.6611e-05
k__Bacteria|p__Firmicutes|c__Erysipelotrichi|o__Erysipelotrichales|f__Erysipelotrichaceae|g__Holdemania	0	0	0	4.30618e-06	0	0	0	0	0	0	0	0	0	0	0	3.72573e-06	0	0	0	0	7.06341e-06
k__Bacteria|p__Firmicutes|c__Erysipelotrichi|o__Erysipelotrichales|f__Erysipelotrichaceae|g__[Eubacterium]	0	0	0.000112047	0	0	0	0	0	0	0	0	0.000260802	0	0	0	7.45121e-05	3.25388e-05	0.00010331	0	8.38211e-06	2.12389e-05
k__Bacteria|p__Fusobacteria|c__Fusobacteriia|o__Fusobacteriales|f__Fusobacteriaceae|g__Fusobacterium	0	0	0	0	0	0	0	0	0	0	0	0	3.35612e-05	0	0	3.67475e-05	0	0	0	0	0
k__Bacteria|p__Proteobacteria|c__Alphaproteobacteria|o__RF32|f__|g__	0.0177015	0.0391672	0.0127214	0.00186609	0.0272196	0.011552	0.0405658	0.0171659	0.0223829	0.0120558	0.0160849	0.0241691	0.00809487	0.01137	0.00638208	0.00699074	0.0124621	0.020888	0.009007	0.0243412	0.00785229
k__Bacteria|p__Proteobacteria|c__Alphaproteobacteria|o__Rhizobiales|f__|g__	0	0	0	0	0	1.79278e-05	0	0	0	0	0	0	6.48307e-05	0	0	0	0	0	0	0	0
k__Bacteria|p__Proteobacteria|c__Alphaproteobacteria|o__Rhizobiales|f__Rhizobiaceae|g__Rhizobium	0	7.57745e-06	0	0	0	0	0	0	0	0	0	0	0	0	0	0	0	0	0	0	0
k__Bacteria|p__Proteobacteria|c__Alphaproteobacteria|o__Rickettsiales|f__mitochondria|g__Nelumbo	0	0	0	0	0	0	0	0	0	9.93971e-05	3.63525e-05	0	0	0	0	0	0	0	0	0	0
k__Bacteria|p__Proteobacteria|c__Alphaproteobacteria|o__Sphingomonadales|f__Sphingomonadaceae|g__	2.11237e-05	0	0	0	0	0	0	0	0	0	0	0	0	0	0	0	0	0	0	0	0
k__Bacteria|p__Proteobacteria|c__Betaproteobacteria|o__Burkholderiales|f__Alcaligenaceae|g__Sutterella	0.000119449	0.000187546	4.41262e-05	9.01411e-05	0.000168056	0.000286279	0.000441959	7.88134e-05	3.68631e-05	0.000160832	0.000145386	0.000447516	2.93421e-05	1.47614e-05	7.95779e-06	4.13157e-05	6.41265e-05	0.000427919	0.000163215	6.1806e-05	0.000104569
k__Bacteria|p__Proteobacteria|c__Betaproteobacteria|o__Burkholderiales|f__Comamonadaceae|g__Xylophilus	1.26742e-05	0	0	0	0	0	0	0	0	0	0	0	0	0	0	0	0	0	0	0	0
k__Bacteria|p__Proteobacteria|c__Betaproteobacteria|o__Burkholderiales|f__Oxalobacteraceae|g__	0	0	0	0	0	0	0	0	0	0	0	0	1.62179e-05	0	0	0	0	0	0	0	0
k__Bacteria|p__Proteobacteria|c__Betaproteobacteria|o__Burkholderiales|f__Oxalobacteraceae|g__Ralstonia	0	0	0	0	0	0	0	0	0	0	0	0	8.86719e-05	0	0	2.08141e-05	0	0	0	0	0
k__Bacteria|p__Proteobacteria|c__Deltaproteobacteria|o__Desulfovibrionales|f__Desulfovibrionaceae|g__Bilophila	0.038744	0.0345078	0.0375356	0.0431002	0.0294453	0.0343202	0.0452503	0.0280292	0.0380336	0.0448291	0.0330159	0.0518795	0.0360877	0.0363722	0.0379544	0.0472807	0.0252592	0.0534754	0.0407093	0.0216804	0.0292344
k__Bacteria|p__Proteobacteria|c__Gammaproteobacteria|o__Enterobacteriales|f__Enterobacteriaceae|g__	0.00656337	2.99349e-05	0.000166594	7.62202e-06	0.000222235	0	0	3.08691e-05	0	6.80027e-06	0	0	0.000238998	0	0	0.00010551	5.18853e-05	0	0	0	1.25024e-05
k__Bacteria|p__Proteobacteria|c__Gammaproteobacteria|o__Enterobacteriales|f__Enterobacteriaceae|g__Proteus	0	0	0	0	0	0	0	0	0	0	0	0	0	0	0	0	0	6.84147e-05	0.000111403	0	0
k__Bacteria|p__Synergistetes|c__Synergistia|o__Synergistales|f__Dethiosulfovibrionaceae|g__Pyramidobacter	0	0	0	0	0	0	0	0	0	0	0	0	2.1438e-05	0	0	2.00986e-05	0	0	0	0	0
k__Bacteria|p__Tenericutes|c__Mollicutes|o__RF39|f__|g__	0.000207774	0	0.00103446	0	0.000179992	0.000351244	9.38101e-05	6.84966e-05	4.23493e-05	3.62925e-05	7.94104e-05	0	3.74873e-05	1.40933e-05	4.55433e-05	0	7.66351e-05	0.000752065	0	0	0.000366657
k__Bacteria|p__Verrucomicrobia|c__Verrucomicrobiae|o__Verrucomicrobiales|f__Verrucomicrobiaceae|g__Akkermansia	0.0415033	0.000194492	0.0933781	0.0277881	0.0460676	0.0296938	0.0277518	0.0310954	0.029916	0.0358938	0.0598993	0.0949121	0.00769101	0.0413916	0.0410382	0.0649897	0.0476379	0.0965555	0.044089	0.0160078	0.0652684
