# Supplementary material for: Cecal microbiota and mammary gland microRNA signatures are related and modifiable by dietary flaxseed with implications for breast cancer risk
Source: Microbiol Spectr. 2023 Dec 7;12(1):e02290-23. doi: 10.1128/spectrum.02290-23 (PMC10783090; doi:10.1128/spectrum.02290-23)
Supplement: Table S2 — Differentially expressed miRNAs and genes as identified with miRNA-Seq and RNA-Seq data from the TCGA-BRCA data set between breast cancer and matched normal samples. [file spectrum.02290-23-s0008.xlsx]

## Sheet: gene_DESeq 
human_ensbl_gene	mouse_ensmbl_gene	mouse_gene_symbol	baseMean	log2FoldChange	lfcSE	stat	pvalue	padj
ENSG00000099953	ENSMUSG00000000901	Mmp11	24109.7	6.26405	0.143625	43.6139	0	0
ENSG00000101605	ENSMUSG00000024049	Myom1	559.342	-4.75669	0.122607	-38.7964	0	0
ENSG00000119927	ENSMUSG00000024978	Gpam	4800.76	-4.41226	0.106779	-41.3213	0	0
ENSG00000117650	ENSMUSG00000026622	Nek2	1465.14	4.25068	0.112178	37.8922	0	0
ENSG00000123500	ENSMUSG00000039462	Col10a1	8509.18	7.11266	0.15581	45.6497	0	0
ENSG00000230838	#N/A	#N/A	302.695	5.55123	0.152762	36.339	3.91502e-289	3.0547e-285
ENSG00000022267	ENSMUSG00000023092	Fhl1	9004.8	-5.00332	0.140402	-35.6357	3.91995e-278	2.6216e-274
ENSG00000079308	ENSMUSG00000055322	Tns1	14912.1	-3.06934	0.0873292	-35.1468	1.30064e-270	7.61118e-267
ENSG00000060718	ENSMUSG00000027966	Col11a1	12014.3	6.18845	0.176704	35.0216	1.05589e-268	5.49237e-265
ENSG00000090889	ENSMUSG00000034311	Kif4	1535.36	3.84434	0.113053	34.0046	1.90472e-253	8.91696e-250
ENSG00000133800	ENSMUSG00000030787	Lyve1	749.841	-4.96635	0.14617	-33.9765	4.96156e-253	2.1116e-249
ENSG00000127564	ENSMUSG00000023908	Pkmyt1	913.358	3.9894	0.118375	33.7013	5.52572e-249	2.15572e-245
ENSG00000203805	ENSMUSG00000070366	Plpp4	478.543	4.98157	0.150779	33.039	2.23835e-239	8.06064e-236
ENSG00000105974	ENSMUSG00000007655	Cav1	8507.37	-3.35876	0.103184	-32.5512	2.01056e-232	6.72317e-229
ENSG00000095637	ENSMUSG00000025006	Sorbs1	6486.27	-3.61879	0.111978	-32.317	4.04138e-229	1.26131e-225
ENSG00000170145	ENSMUSG00000037112	Sik2	3666.38	-2.41268	0.074697	-32.2996	7.09342e-229	2.07549e-225
ENSG00000134962	ENSMUSG00000029195	Klb	354.846	-4.64103	0.144075	-32.2127	1.17208e-227	3.22769e-224
ENSG00000183856	ENSMUSG00000028068	Iqgap3	2242.26	3.70541	0.115074	32.2004	1.74273e-227	4.53256e-224
ENSG00000169418	ENSMUSG00000027931	Npr1	1161.59	-3.58403	0.111798	-32.058	1.69864e-225	4.18536e-222
ENSG00000163815	ENSMUSG00000025784	Clec3b	439.459	-3.98466	0.124351	-32.0435	2.70258e-225	6.32607e-222
ENSG00000181856	ENSMUSG00000018566	Slc2a4	273.934	-4.63209	0.145457	-31.845	1.54443e-222	3.44297e-219
ENSG00000056998	#N/A	#N/A	2244.23	-4.10987	0.129136	-31.8259	2.83422e-222	6.0311e-219
ENSG00000173641	ENSMUSG00000006221	Hspb7	951.142	-5.09328	0.16057	-31.72	8.24121e-221	1.67744e-217
ENSG00000175063	ENSMUSG00000001403	Ube2c	2240.29	4.17998	0.132524	31.5412	2.36627e-218	4.61571e-215
ENSG00000131471	ENSMUSG00000019326	Aoc3	4738.66	-3.96368	0.125885	-31.4866	1.32321e-217	2.47783e-214
ENSG00000029559	ENSMUSG00000029306	Ibsp	162.17	6.96677	0.221328	31.4771	1.78957e-217	3.22226e-214
ENSG00000120049	ENSMUSG00000025221	Kcnip2	752.654	-5.007	0.159165	-31.458	3.26501e-217	5.66116e-214
ENSG00000158402	ENSMUSG00000044201	Cdc25c	341.15	3.40504	0.108729	31.3169	2.74555e-215	4.59046e-212
ENSG00000088325	ENSMUSG00000027469	Tpx2	4446.89	3.57248	0.114089	31.313	3.1062e-215	5.01437e-212
ENSG00000123612	ENSMUSG00000026834	Acvr1c	560.172	-5.17719	0.165633	-31.2569	1.79937e-214	2.80792e-211
ENSG00000276043	ENSMUSG00000001228	Uhrf1	1222.05	3.33437	0.106996	31.1636	3.32251e-213	5.01753e-210
ENSG00000143228	ENSMUSG00000026683	Nuf2	1002.4	3.77734	0.121358	31.1256	1.08579e-212	1.58848e-209
ENSG00000105011	ENSMUSG00000005470	Asf1b	1509.24	3.05183	0.0981105	31.1061	1.99233e-212	2.82638e-209
ENSG00000025423	ENSMUSG00000025396	Hsd17b6	294.069	3.00775	0.0978115	30.7505	1.20354e-207	1.65717e-204
ENSG00000152253	ENSMUSG00000005233	Spc25	416.87	2.8168	0.0917191	30.7111	4.0411e-207	5.40526e-204
ENSG00000077152	ENSMUSG00000026429	Ube2t	1324.26	3.20525	0.10438	30.7075	4.52377e-207	5.88278e-204
ENSG00000172901	ENSMUSG00000024481	Lvrn	145.344	-5.01871	0.163795	-30.6402	3.56738e-206	4.5137e-203
ENSG00000123485	ENSMUSG00000044783	Hjurp	872.969	3.53055	0.115346	30.6083	9.48674e-206	1.16874e-202
ENSG00000135437	ENSMUSG00000025350	Rdh5	81.5403	-4.16294	0.136803	-30.4303	2.1861e-203	2.62416e-200
ENSG00000148180	ENSMUSG00000026879	Gsn	36400.7	-2.53504	0.0834259	-30.3867	8.24471e-203	9.6494e-200
ENSG00000145708	ENSMUSG00000021680	Crhbp	62.1501	-3.87901	0.127817	-30.348	2.66586e-202	3.04396e-199
ENSG00000165410	ENSMUSG00000062929	Cfl2	1302.2	-2.24868	0.0743919	-30.2275	1.0322e-200	1.15053e-197
ENSG00000137745	ENSMUSG00000050578	Mmp13	1683.36	6.19362	0.204953	30.2198	1.30341e-200	1.41905e-197
ENSG00000166803	ENSMUSG00000040204	Pclaf	369.153	3.23467	0.107166	30.1836	3.88968e-200	4.13854e-197
ENSG00000076555	ENSMUSG00000042010	Acacb	3679.6	-3.63496	0.120823	-30.085	7.61451e-199	7.92162e-196
ENSG00000124743	ENSMUSG00000044938	Klhl31	280.361	-3.83381	0.1279	-29.9751	2.07538e-197	2.11215e-194
ENSG00000170312	ENSMUSG00000019942	Cdk1	2612.29	3.15756	0.105556	29.9135	1.31322e-196	1.30805e-193
ENSG00000169607	ENSMUSG00000048327	Ckap2l	622.761	3.35007	0.112043	29.8998	1.9794e-196	1.93054e-193
ENSG00000135451	ENSMUSG00000032783	Troap	748.104	3.51268	0.118608	29.6159	9.31993e-193	8.90434e-190
ENSG00000143476	ENSMUSG00000037474	Dtl	1708.09	3.03754	0.102601	29.6054	1.27378e-192	1.19264e-189
ENSG00000068976	ENSMUSG00000032648	Pygm	109.147	-3.36418	0.113664	-29.5977	1.60176e-192	1.47032e-189
ENSG00000115306	ENSMUSG00000020315	Sptbn1	21241.2	-1.98842	0.0672984	-29.5463	7.31858e-192	6.58883e-189
ENSG00000165028	ENSMUSG00000015247	Nipsnap3b	272.908	-2.81165	0.0952867	-29.5072	2.32593e-191	2.0545e-188
ENSG00000279204	#N/A	#N/A	47.9437	-3.57551	0.121183	-29.5049	2.48763e-191	2.15664e-188
ENSG00000138180	ENSMUSG00000024989	Cep55	1351.49	3.43477	0.116876	29.3881	7.78719e-190	6.62832e-187
ENSG00000122641	ENSMUSG00000041324	Inhba	4453.22	3.40851	0.115996	29.3847	8.61389e-190	7.20106e-187
ENSG00000183549	ENSMUSG00000030972	Acsm5	176.863	-3.73925	0.127309	-29.3715	1.27032e-189	1.04334e-186
ENSG00000112984	ENSMUSG00000003779	Kif20a	1690.97	3.3825	0.115169	29.3698	1.33528e-189	1.07778e-186
ENSG00000117724	ENSMUSG00000026605	Cenpf	6566.33	3.27551	0.11165	29.3372	3.47688e-189	2.75881e-186
ENSG00000168078	ENSMUSG00000022033	Pbk	820.783	3.4502	0.117678	29.319	5.93648e-189	4.63194e-186
ENSG00000121691	ENSMUSG00000027187	Cat	6291.67	-2.0009	0.0684794	-29.219	1.11323e-187	8.54356e-185
ENSG00000169679	ENSMUSG00000027379	Bub1	1550.42	3.30398	0.113139	29.2029	1.78054e-187	1.34445e-184
ENSG00000155886	ENSMUSG00000037996	Slc24a2	325.298	4.96188	0.169965	29.1936	2.33997e-187	1.73882e-184
ENSG00000166851	ENSMUSG00000030867	Plk1	1367.79	3.38718	0.116138	29.165	5.38943e-187	3.94229e-184
ENSG00000165304	ENSMUSG00000035683	Melk	1192.64	3.64745	0.125349	29.0984	3.76014e-186	2.70817e-183
ENSG00000104415	ENSMUSG00000005124	Ccn4	1860.07	3.55765	0.122544	29.0317	2.62241e-185	1.86012e-182
ENSG00000123243	ENSMUSG00000025780	Itih5	2928.8	-3.94972	0.136207	-28.998	6.9761e-185	4.87442e-182
ENSG00000108960	ENSMUSG00000003948	Mmd	1745.23	-2.81391	0.0973126	-28.9162	7.47696e-184	5.14756e-181
ENSG00000161888	ENSMUSG00000074476	Spc24	643.669	3.16761	0.109774	28.8558	4.28224e-183	2.90541e-180
ENSG00000072571	ENSMUSG00000020330	Hmmr	775.922	3.03486	0.105239	28.8378	7.20322e-183	4.81741e-180
ENSG00000186642	ENSMUSG00000110195	Pde2a	784.321	-3.10701	0.107779	-28.8275	9.69316e-183	6.39134e-180
ENSG00000280339	#N/A	#N/A	294.249	-3.56064	0.12375	-28.7729	4.68878e-182	3.04868e-179
ENSG00000237649	ENSMUSG00000079553	Kifc1	2002.48	3.1654	0.110165	28.7331	1.47227e-181	9.44169e-179
ENSG00000079435	ENSMUSG00000003123	Lipe	3203.61	-4.49089	0.156362	-28.7211	2.08032e-181	1.31608e-178
ENSG00000075702	ENSMUSG00000037020	Wdr62	766.147	2.87682	0.100269	28.6912	4.91891e-181	3.07038e-178
ENSG00000186185	ENSMUSG00000051378	Kif18b	683.123	3.55073	0.123863	28.6666	9.96126e-181	6.13601e-178
ENSG00000171848	ENSMUSG00000020649	Rrm2	3216.01	3.4114	0.119053	28.6545	1.4101e-180	8.57324e-178
ENSG00000126787	ENSMUSG00000037544	Dlgap5	1024.81	3.3108	0.115728	28.6084	5.28825e-180	3.17397e-177
ENSG00000077616	ENSMUSG00000043943	Naalad2	110.456	-2.88973	0.101093	-28.5849	1.03508e-179	6.13381e-177
ENSG00000258311	ENSMUSG00000090247	Bloc1s1	26.5789	-2.67832	0.0937433	-28.5708	1.55027e-179	9.07196e-177
ENSG00000185271	ENSMUSG00000090799	Klhl33	33.619	-3.7779	0.132401	-28.5339	4.45445e-179	2.5745e-176
ENSG00000066279	ENSMUSG00000033952	Aspm	1879.34	3.55192	0.125117	28.3889	2.77273e-177	1.58299e-174
ENSG00000134057	ENSMUSG00000041431	Ccnb1	2935.79	2.57251	0.0908066	28.3296	1.49394e-176	8.42635e-174
ENSG00000175445	ENSMUSG00000015568	Lpl	8125.03	-4.67854	0.165171	-28.3255	1.6788e-176	9.35632e-174
ENSG00000164611	ENSMUSG00000020415	Pttg1	1368.57	3.21693	0.113585	28.3218	1.86273e-176	1.02592e-173
ENSG00000174371	ENSMUSG00000039748	Exo1	822.639	3.44724	0.121785	28.306	2.91319e-176	1.58583e-173
ENSG00000122729	ENSMUSG00000028405	Aco1	3633.93	-2.00162	0.0707442	-28.2938	4.11524e-176	2.21442e-173
ENSG00000109674	ENSMUSG00000039396	Neil3	200.012	3.40935	0.120632	28.2624	1.00164e-175	5.32862e-173
ENSG00000164330	ENSMUSG00000057098	Ebf1	1158.38	-3.01941	0.107065	-28.2017	5.57368e-175	2.93182e-172
ENSG00000100526	ENSMUSG00000037628	Cdkn3	580.635	2.90812	0.10312	28.2012	5.65359e-175	2.94081e-172
ENSG00000170509	ENSMUSG00000034528	Hsd17b13	56.1956	-4.96305	0.176095	-28.184	9.19817e-175	4.732e-172
ENSG00000138640	ENSMUSG00000037709	Fam13a	1430.25	-2.4021	0.0853383	-28.148	2.53606e-174	1.2905e-171
ENSG00000132170	ENSMUSG00000000440	Pparg	1022.98	-3.37781	0.120056	-28.1353	3.62782e-174	1.8262e-171
ENSG00000176438	ENSMUSG00000054150	Syne3	1339.94	-2.95731	0.105196	-28.1124	6.91865e-174	3.44571e-171
ENSG00000123975	ENSMUSG00000062248	Cks2	1894.57	2.65648	0.0945093	28.1081	7.79604e-174	3.84181e-171
ENSG00000087586	ENSMUSG00000027496	Aurka	1458.43	3.11431	0.110841	28.0971	1.06181e-173	5.178e-171
ENSG00000135424	ENSMUSG00000025348	Itga7	1710.14	-3.62138	0.128923	-28.0894	1.31839e-173	6.36294e-171
ENSG00000170373	ENSMUSG00000027447	Cst3	710.812	6.90065	0.245982	28.0535	3.6215e-173	1.73001e-170
ENSG00000142945	ENSMUSG00000028678	Kif2c	1439.92	3.3253	0.118737	28.0054	1.39503e-172	6.59679e-170
ENSG00000077157	ENSMUSG00000073557	Ppp1r12b	3762.11	-2.1009	0.0751308	-27.9632	4.55131e-172	2.1307e-169
ENSG00000122952	ENSMUSG00000019923	Zwint	2369.05	2.57518	0.0922289	27.9217	1.45654e-171	6.7513e-169
ENSG00000244734	ENSMUSG00000073940	Hbb-bt	1782.71	-4.93768	0.176847	-27.9206	1.50097e-171	6.88901e-169
ENSG00000162062	ENSMUSG00000024118	Tedc2	423.262	2.82269	0.101158	27.9038	2.39773e-171	1.0898e-168
ENSG00000105664	ENSMUSG00000031849	Comp	7603.94	4.55134	0.16331	27.8693	6.28496e-171	2.82914e-168
ENSG00000259347	#N/A	#N/A	22.8907	-3.65862	0.131329	-27.8583	8.53667e-171	3.80614e-168
ENSG00000286214	#N/A	#N/A	385.883	-4.17599	0.149928	-27.8532	9.85328e-171	4.35171e-168
ENSG00000109686	ENSMUSG00000028082	Sh3d19	4398.39	-1.99783	0.0719628	-27.7619	1.25056e-169	5.4715e-167
ENSG00000105971	ENSMUSG00000000058	Cav2	2740.48	-2.85547	0.102877	-27.7561	1.47056e-169	6.37448e-167
ENSG00000011426	ENSMUSG00000036777	Anln	2549.03	3.38977	0.122406	27.693	8.48419e-169	3.64392e-166
ENSG00000174804	ENSMUSG00000049791	Fzd4	3843.27	-2.63381	0.0951674	-27.6756	1.37522e-168	5.8528e-166
ENSG00000154839	ENSMUSG00000036223	Ska1	473.085	3.38112	0.122178	27.6738	1.44522e-168	6.0953e-166
ENSG00000165810	ENSMUSG00000040283	Btnl9	992.651	-3.97025	0.143702	-27.6283	5.08144e-168	2.124e-165
ENSG00000165474	ENSMUSG00000046352	Gjb2	2504.84	4.30923	0.156094	27.6065	9.28843e-168	3.84812e-165
ENSG00000080986	ENSMUSG00000024056	Ndc80	920.08	3.20975	0.116286	27.6022	1.04572e-167	4.29434e-165
ENSG00000245812	#N/A	#N/A	46.3295	-3.18097	0.115339	-27.5793	1.96924e-167	8.0165e-165
ENSG00000149090	ENSMUSG00000027188	Pamr1	730.409	-3.51597	0.127646	-27.5447	5.12863e-167	2.0698e-164
ENSG00000180354	ENSMUSG00000038065	Mturn	3207.29	-2.52342	0.0916819	-27.5237	9.14012e-167	3.65722e-164
ENSG00000164849	ENSMUSG00000044197	Gpr146	64.681	-2.66229	0.0967807	-27.5084	1.39131e-166	5.51983e-164
ENSG00000099260	ENSMUSG00000033377	Palmd	2406.07	-2.86064	0.10412	-27.4743	3.55878e-166	1.40004e-163
ENSG00000187730	ENSMUSG00000029054	Gabrd	216.909	3.20221	0.116638	27.4543	6.16783e-166	2.40622e-163
ENSG00000168477	ENSMUSG00000033327	Tnxb	2404.18	-4.08944	0.148959	-27.4534	6.33454e-166	2.45084e-163
ENSG00000137727	ENSMUSG00000053199	Arhgap20	254.789	-3.06957	0.111826	-27.4494	7.06095e-166	2.7095e-163
ENSG00000079462	ENSMUSG00000005447	Pafah1b3	2616.75	2.49455	0.0909092	27.44	9.14312e-166	3.47996e-163
ENSG00000111665	ENSMUSG00000023505	Cdca3	845.05	3.20656	0.116978	27.4117	1.98954e-165	7.51131e-163
ENSG00000134690	ENSMUSG00000028873	Cdca8	1316.54	3.03043	0.110584	27.4038	2.46912e-165	9.24737e-163
ENSG00000131747	ENSMUSG00000020914	Top2a	9162.41	3.50026	0.127998	27.3463	1.19467e-164	4.43877e-162
ENSG00000118596	ENSMUSG00000020102	Slc16a7	757.925	-3.33962	0.122419	-27.2802	7.28049e-164	2.68375e-161
ENSG00000165480	ENSMUSG00000021965	Ska3	587.52	3.08563	0.113141	27.2724	9.02553e-164	3.30102e-161
ENSG00000167900	ENSMUSG00000025574	Tk1	3827.62	3.06649	0.112481	27.2622	1.19147e-163	4.32391e-161
ENSG00000118193	ENSMUSG00000041498	Kif14	711.226	3.5244	0.129305	27.2564	1.39561e-163	5.02581e-161
ENSG00000196611	ENSMUSG00000041620	Mmp1b	1494.51	6.43691	0.236829	27.1796	1.13168e-162	4.04426e-160
ENSG00000129810	ENSMUSG00000023940	Sgo1	248.872	3.24062	0.119249	27.1753	1.27257e-162	4.51328e-160
ENSG00000135127	ENSMUSG00000041609	Bicdl1	1367.47	2.70856	0.0997403	27.1562	2.14048e-162	7.53433e-160
ENSG00000146670	ENSMUSG00000024791	Cdca5	1617.22	3.09148	0.113921	27.137	3.60607e-162	1.25984e-159
ENSG00000165197	ENSMUSG00000031380	Vegfd	240.073	-4.88725	0.180184	-27.1236	5.18411e-162	1.79773e-159
ENSG00000117399	ENSMUSG00000006398	Cdc20	2289.11	3.54503	0.130978	27.0658	2.48858e-161	8.56637e-159
ENSG00000089685	ENSMUSG00000017716	Birc5	2700.62	3.54935	0.131308	27.0307	6.43376e-161	2.19852e-158
ENSG00000186871	ENSMUSG00000051220	Ercc6l	401.055	2.85488	0.105636	27.0256	7.39261e-161	2.50786e-158
ENSG00000101447	ENSMUSG00000027654	Fam83d	1084.84	3.50386	0.129739	27.0069	1.22522e-160	4.12651e-158
ENSG00000157456	ENSMUSG00000032218	Ccnb2	1404.71	3.04243	0.112734	26.9876	2.06388e-160	6.90146e-158
ENSG00000111206	ENSMUSG00000001517	Foxm1	2172.11	3.45024	0.12808	26.938	7.87496e-160	2.61466e-157
ENSG00000261327	#N/A	#N/A	78.8355	3.74639	0.13936	26.8828	3.49039e-159	1.15072e-156
ENSG00000156970	ENSMUSG00000040084	Bub1b	905.657	2.91453	0.108428	26.8798	3.78668e-159	1.23968e-156
ENSG00000103253	ENSMUSG00000061046	Haghl	682.602	3.50449	0.130381	26.8788	3.88163e-159	1.26193e-156
ENSG00000075218	ENSMUSG00000022385	Gtse1	720.765	3.04114	0.113203	26.8646	5.69023e-159	1.83716e-156
ENSG00000183682	ENSMUSG00000032726	Bmp8a	630.527	2.7237	0.101438	26.8509	8.22324e-159	2.63679e-156
ENSG00000205726	ENSMUSG00000022957	Itsn1	3099.65	-1.76037	0.0656502	-26.8143	2.19882e-158	7.00257e-156
ENSG00000164087	ENSMUSG00000023345	Poc1a	718.245	2.1092	0.078663	26.8132	2.26974e-158	7.17959e-156
ENSG00000108381	ENSMUSG00000020774	Aspa	150.469	-3.56623	0.133135	-26.7865	4.64461e-158	1.45593e-155
ENSG00000137812	ENSMUSG00000027326	Knl1	846.626	2.84472	0.106201	26.7863	4.66496e-158	1.45593e-155
ENSG00000143549	ENSMUSG00000027940	Tpm3	28667.7	1.27344	0.047573	26.7682	7.58286e-158	2.35094e-155
ENSG00000137807	ENSMUSG00000032254	Kif23	1559.2	2.63183	0.0984613	26.7296	2.13071e-157	6.56243e-155
ENSG00000173208	ENSMUSG00000055782	Abcd2	213.346	-4.06146	0.152425	-26.6456	2.01358e-156	6.16115e-154
ENSG00000138160	ENSMUSG00000012443	Kif11	2252.22	2.51712	0.0945693	26.6166	4.35808e-156	1.32483e-153
ENSG00000113368	ENSMUSG00000024590	Lmnb1	3523.13	2.45079	0.0923363	26.542	3.17743e-155	9.59685e-153
ENSG00000004776	ENSMUSG00000036854	Hspb6	399.509	-4.48281	0.169098	-26.5101	7.41943e-155	2.22654e-152
ENSG00000109805	ENSMUSG00000015880	Ncapg	947.481	3.0191	0.11417	26.4439	4.28785e-154	1.27857e-151
ENSG00000124615	ENSMUSG00000064120	Mocs1	1137.91	-2.1472	0.0812474	-26.4279	6.54931e-154	1.94054e-151
ENSG00000261742	#N/A	#N/A	60.6173	4.59321	0.173816	26.4258	6.9291e-154	2.04016e-151
ENSG00000092853	ENSMUSG00000042489	Clspn	655.543	2.94664	0.111539	26.4179	8.52663e-154	2.49484e-151
ENSG00000198624	ENSMUSG00000049588	Ccdc69	2085.65	-2.92508	0.1108	-26.3996	1.38451e-153	4.02583e-151
ENSG00000215483	#N/A	#N/A	55.9791	-3.469	0.131443	-26.3916	1.71301e-153	4.95028e-151
ENSG00000076382	ENSMUSG00000002055	Spag5	1724.42	2.7954	0.105996	26.3726	2.82819e-153	8.12279e-151
ENSG00000162407	ENSMUSG00000028517	Plpp3	3376.6	-1.92057	0.0729196	-26.3382	6.99824e-153	1.9977e-150
ENSG00000169258	ENSMUSG00000069227	Gprin1	527.546	2.85836	0.108555	26.331	8.47037e-153	2.40328e-150
ENSG00000168497	ENSMUSG00000045954	Cavin2	1148.36	-3.94922	0.150427	-26.2534	6.52861e-152	1.84119e-149
ENSG00000179921	ENSMUSG00000064272	Gpbar1	62.7803	-2.93235	0.111808	-26.2266	1.32351e-151	3.7102e-149
ENSG00000083782	ENSMUSG00000019936	Epyc	227.496	6.04771	0.230685	26.2163	1.73131e-151	4.82448e-149
ENSG00000255471	#N/A	#N/A	102.159	-3.14361	0.119936	-26.2108	2.00156e-151	5.54455e-149
ENSG00000211445	ENSMUSG00000018339	Gpx3	8721.77	-3.6861	0.140743	-26.1902	3.43841e-151	9.46878e-149
ENSG00000148773	ENSMUSG00000031004	Mki67	5880.29	3.09108	0.118149	26.1625	7.10801e-151	1.94597e-148
ENSG00000051180	ENSMUSG00000027323	Rad51	560.253	2.57828	0.0986861	26.126	1.84539e-150	5.02279e-148
ENSG00000154736	ENSMUSG00000022894	Adamts5	1433.75	-3.02553	0.115889	-26.107	3.03267e-150	8.20662e-148
ENSG00000132837	ENSMUSG00000042102	Dmgdh	121.504	-2.77163	0.106209	-26.0961	4.03849e-150	1.08656e-147
ENSG00000121152	ENSMUSG00000034906	Ncaph	995.936	2.78282	0.106666	26.089	4.85749e-150	1.29945e-147
ENSG00000178999	ENSMUSG00000020897	Aurkb	776.545	3.38893	0.130003	26.0682	8.37497e-150	2.22769e-147
ENSG00000167779	ENSMUSG00000023046	Igfbp6	1065.99	-3.22049	0.12357	-26.0621	9.81139e-150	2.59503e-147
ENSG00000163545	ENSMUSG00000009772	Nuak2	643.217	2.24968	0.0863598	26.0501	1.34145e-149	3.52809e-147
ENSG00000174059	ENSMUSG00000016494	Cd34	5146.71	-2.10929	0.0809816	-26.0465	1.4734e-149	3.85347e-147
ENSG00000172156	ENSMUSG00000020676	Ccl11	74.2118	4.11026	0.158287	25.9672	1.164e-148	3.02737e-146
ENSG00000162073	ENSMUSG00000023909	Paqr4	941.327	2.51569	0.096914	25.958	1.47775e-148	3.82215e-146
ENSG00000172061	ENSMUSG00000052316	Lrrc15	7952.99	3.81088	0.146821	25.956	1.55555e-148	4.00126e-146
ENSG00000035499	ENSMUSG00000021697	Depdc1b	352.186	2.94682	0.113579	25.9451	2.06491e-148	5.28245e-146
ENSG00000101003	ENSMUSG00000027454	Gins1	1098.81	2.48943	0.0960953	25.9058	5.72626e-148	1.45693e-145
ENSG00000171227	ENSMUSG00000050777	Tmem37	971.163	-2.96386	0.114483	-25.8891	8.83702e-148	2.23624e-145
ENSG00000213186	ENSMUSG00000034317	Trim59	717.325	2.00509	0.0774929	25.8745	1.2914e-147	3.25038e-145
ENSG00000101057	ENSMUSG00000017861	Mybl2	3285.06	3.82922	0.148056	25.8633	1.72531e-147	4.31927e-145
ENSG00000175643	ENSMUSG00000037991	Rmi2	963.393	2.6299	0.101726	25.8526	2.27245e-147	5.65875e-145
ENSG00000183010	ENSMUSG00000025140	Pycr1	3950.11	2.32466	0.0900521	25.8146	6.07425e-147	1.50458e-144
ENSG00000100162	ENSMUSG00000068101	Cenpm	505.124	2.80899	0.109295	25.701	1.13943e-145	2.8075e-143
ENSG00000160161	ENSMUSG00000044006	Cilp2	944.791	3.46053	0.134662	25.6979	1.23423e-145	3.02515e-143
ENSG00000232679	#N/A	#N/A	42.4258	5.74361	0.223922	25.6501	4.21633e-145	1.02806e-142
ENSG00000024526	ENSMUSG00000028175	Depdc1a	688.453	3.28009	0.127916	25.6426	5.11023e-145	1.23956e-142
ENSG00000189134	ENSMUSG00000059395	Nkapl	30.0234	-2.70487	0.105517	-25.6346	6.28439e-145	1.51651e-142
ENSG00000011523	ENSMUSG00000044066	Cep68	2169.63	-1.20343	0.0469474	-25.6336	6.436e-145	1.54513e-142
ENSG00000124493	ENSMUSG00000063239	Grm4	495.174	5.38914	0.210289	25.6273	7.56758e-145	1.80753e-142
ENSG00000116678	ENSMUSG00000057722	Lepr	1108.5	-2.9566	0.115738	-25.5455	6.15442e-144	1.46253e-141
ENSG00000169241	ENSMUSG00000027953	Slc50a1	5608.7	1.9205	0.0752057	25.5366	7.7437e-144	1.83092e-141
ENSG00000165124	ENSMUSG00000028369	Svep1	2662.47	-3.25145	0.127339	-25.5337	8.32806e-144	1.95919e-141
ENSG00000169744	ENSMUSG00000039706	Ldb2	973.12	-2.12707	0.0833663	-25.5147	1.35301e-143	3.16705e-141
ENSG00000135476	ENSMUSG00000058290	Espl1	1061.92	2.7285	0.107027	25.4936	2.321e-143	5.40586e-141
ENSG00000145386	ENSMUSG00000027715	Ccna2	1223.67	2.90685	0.114064	25.4843	2.94302e-143	6.82068e-141
ENSG00000152270	ENSMUSG00000030671	Pde3b	895.499	-3.73503	0.146695	-25.4612	5.31224e-143	1.22509e-140
ENSG00000115163	ENSMUSG00000029177	Cenpa	434.79	3.27965	0.129026	25.4184	1.57818e-142	3.62169e-140
ENSG00000106462	ENSMUSG00000029687	Ezh2	1510.56	2.31604	0.091407	25.3377	1.22932e-141	2.80734e-139
ENSG00000013810	ENSMUSG00000037313	Tacc3	2748.07	2.3267	0.0919238	25.3111	2.40794e-141	5.47222e-139
ENSG00000243742	#N/A	#N/A	237.712	2.69201	0.106363	25.3096	2.50426e-141	5.66362e-139
ENSG00000227467	#N/A	#N/A	30.3535	-3.58835	0.142093	-25.2535	1.03632e-140	2.33247e-138
ENSG00000144031	ENSMUSG00000014747	Ankrd53	66.0483	-2.67595	0.106121	-25.2161	2.67092e-140	5.98272e-138
ENSG00000113648	ENSMUSG00000015937	Macroh2a1	11716.5	1.10804	0.0439947	25.1857	5.74567e-140	1.28087e-137
ENSG00000160957	ENSMUSG00000033762	Recql4	1399.87	2.77114	0.110089	25.1717	8.17027e-140	1.8113e-137
ENSG00000136383	ENSMUSG00000038763	Alpk3	738.66	-2.55776	0.101613	-25.1716	8.2024e-140	1.8113e-137
ENSG00000162733	ENSMUSG00000026674	Ddr2	4430.09	-2.61599	0.104147	-25.1181	3.15094e-139	6.9254e-137
ENSG00000129173	ENSMUSG00000046179	E2f8	357.097	3.30889	0.13198	25.0711	1.027e-138	2.24668e-136
ENSG00000164283	ENSMUSG00000042379	Esm1	607.349	2.95814	0.118058	25.0567	1.47472e-138	3.21111e-136
ENSG00000171320	ENSMUSG00000022034	Esco2	432.43	2.71547	0.108531	25.0202	3.68259e-138	7.98149e-136
ENSG00000076706	ENSMUSG00000032135	Mcam	8592.76	-2.14587	0.0858182	-25.0048	5.42165e-138	1.16965e-135
ENSG00000131069	ENSMUSG00000027605	Acss2	3116.01	-1.68086	0.0672885	-24.98	1.00942e-137	2.16771e-135
ENSG00000260105	#N/A	#N/A	14.0026	-3.22455	0.12912	-24.9733	1.19343e-137	2.55116e-135
ENSG00000261039	#N/A	#N/A	156.624	3.61212	0.144672	24.9676	1.3769e-137	2.92998e-135
ENSG00000144908	ENSMUSG00000030088	Aldh1l1	465.145	-4.7309	0.189514	-24.9633	1.53303e-137	3.24745e-135
ENSG00000170965	ENSMUSG00000061082	Plac1	77.4529	4.71408	0.189129	24.9253	3.96094e-137	8.35277e-135
ENSG00000151725	ENSMUSG00000031629	Cenpu	1426.31	2.35696	0.0948769	24.8423	3.13369e-136	6.57864e-134
ENSG00000138316	ENSMUSG00000059901	Adamts14	390.999	3.09709	0.124765	24.8233	5.02495e-136	1.05019e-133
ENSG00000115459	ENSMUSG00000056698	Elmod3	1515.24	-1.41811	0.0572189	-24.784	1.33332e-135	2.77419e-133
ENSG00000101280	ENSMUSG00000027460	Angpt4	43.9391	-3.4017	0.137275	-24.7801	1.47028e-135	3.04563e-133
ENSG00000187824	ENSMUSG00000050270	Tmem220	227.195	-2.27577	0.0919017	-24.763	2.24328e-135	4.62639e-133
ENSG00000084674	ENSMUSG00000020609	Apob	110.659	-5.47519	0.221423	-24.7272	5.44993e-135	1.11903e-132
ENSG00000263155	ENSMUSG00000041361	Myzap	201.911	-3.16917	0.128188	-24.7228	6.08808e-135	1.2446e-132
ENSG00000154258	ENSMUSG00000041797	Abca9	524.688	-3.56897	0.144401	-24.7157	7.25711e-135	1.47714e-132
ENSG00000152492	ENSMUSG00000038127	Ccdc50	4195.28	-1.26943	0.0514058	-24.6943	1.23117e-134	2.49511e-132
ENSG00000158571	ENSMUSG00000025271	Pfkfb1	174.115	-3.55498	0.144172	-24.6578	3.0328e-134	6.11984e-132
ENSG00000093009	ENSMUSG00000000028	Cdc45	611.735	2.92283	0.118581	24.6484	3.82625e-134	7.6878e-132
ENSG00000182782	ENSMUSG00000045502	Hcar2	186.603	-3.40784	0.138352	-24.6317	5.78253e-134	1.15688e-131
ENSG00000213791	#N/A	#N/A	4.84316	-3.81467	0.155012	-24.6089	1.01326e-133	2.01855e-131
ENSG00000101115	ENSMUSG00000027547	Sall4	208.266	2.98692	0.121835	24.516	9.96446e-133	1.97664e-130
ENSG00000274021	#N/A	#N/A	46.05	-2.88607	0.117766	-24.5067	1.2535e-132	2.47606e-130
ENSG00000166819	ENSMUSG00000030546	Plin1	7865.98	-5.26556	0.215168	-24.4719	2.94502e-132	5.7929e-130
ENSG00000151468	ENSMUSG00000026676	Ccdc3	1610.97	-2.81277	0.114947	-24.4702	3.07088e-132	6.01519e-130
ENSG00000146410	ENSMUSG00000019992	Mtfr2	229.434	2.83486	0.116182	24.4002	1.70315e-131	3.32221e-129
ENSG00000286289	#N/A	#N/A	90.5793	-3.10753	0.127415	-24.389	2.23488e-131	4.34132e-129
ENSG00000262097	#N/A	#N/A	46.7674	-2.77347	0.113813	-24.3686	3.68191e-131	7.12267e-129
ENSG00000167588	ENSMUSG00000023019	Gpd1	4934.3	-5.24123	0.215299	-24.344	6.71293e-131	1.29327e-128
ENSG00000165269	ENSMUSG00000028427	Aqp7	850.317	-5.08431	0.209132	-24.3115	1.48067e-130	2.84088e-128
ENSG00000138778	ENSMUSG00000045328	Cenpe	1160.96	2.62455	0.107963	24.3097	1.54941e-130	2.96065e-128
ENSG00000278828	ENSMUSG00000069265	H3c1	662.377	4.33074	0.178511	24.2604	5.14071e-130	9.78302e-128
ENSG00000287115	#N/A	#N/A	16.0594	-3.51782	0.145119	-24.2409	8.25695e-130	1.56498e-127
ENSG00000129195	ENSMUSG00000020808	Pimreg	428.21	3.05992	0.126278	24.2317	1.03078e-129	1.9458e-127
ENSG00000171596	ENSMUSG00000026237	Nmur1	69.4554	-3.45372	0.142562	-24.2261	1.18187e-129	2.22206e-127
ENSG00000171241	ENSMUSG00000022322	Shcbp1	710.906	2.62261	0.108267	24.2235	1.25756e-129	2.3549e-127
ENSG00000226009	#N/A	#N/A	8.96112	-3.0166	0.124554	-24.2193	1.3948e-129	2.6015e-127
ENSG00000135917	ENSMUSG00000038496	Slc19a3	1088.22	-4.95815	0.204794	-24.2105	1.72529e-129	3.20514e-127
ENSG00000120907	ENSMUSG00000045875	Adra1a	53.2397	-4.52744	0.187018	-24.2086	1.80714e-129	3.34392e-127
ENSG00000186205	ENSMUSG00000026621	Mtarc1	1028.52	-2.67528	0.110818	-24.1413	9.22077e-129	1.69949e-126
ENSG00000149124	ENSMUSG00000063683	Glyat	162.087	-5.86745	0.243496	-24.0967	2.70642e-128	4.96867e-126
ENSG00000127920	ENSMUSG00000032766	Gng11	1895.88	-2.15345	0.089384	-24.0921	3.02127e-128	5.52503e-126
ENSG00000258227	ENSMUSG00000029915	Clec5a	324.352	3.26856	0.13568	24.0901	3.17155e-128	5.77727e-126
ENSG00000174871	ENSMUSG00000024873	Cnih2	260.299	3.29832	0.136943	24.0853	3.56062e-128	6.46087e-126
ENSG00000167676	ENSMUSG00000002831	Plin4	14134.6	-5.1147	0.212417	-24.0786	4.18633e-128	7.56691e-126
ENSG00000223656	#N/A	#N/A	7.45765	-2.95435	0.1229	-24.0387	1.09691e-127	1.97507e-125
ENSG00000101412	ENSMUSG00000027490	E2f1	1301.26	2.64697	0.110244	24.0101	2.18362e-127	3.91671e-125
ENSG00000151726	ENSMUSG00000018796	Acsl1	10266.5	-2.76684	0.115323	-23.9921	3.36508e-127	6.01283e-125
ENSG00000187942	ENSMUSG00000094035	Ldlrad2	48.2992	-2.64315	0.110282	-23.9671	6.12416e-127	1.09012e-124
ENSG00000221866	ENSMUSG00000029765	Plxna4	1062.33	-3.28886	0.137366	-23.9422	1.11398e-126	1.97542e-124
ENSG00000163808	ENSMUSG00000036768	Kif15	702.914	2.5474	0.106548	23.9086	2.49499e-126	4.40765e-124
ENSG00000160877	ENSMUSG00000001910	Nacc1	5017.97	1.41108	0.0590477	23.8973	3.26736e-126	5.75044e-124
ENSG00000112742	ENSMUSG00000038379	Ttk	929.589	2.87661	0.120596	23.8533	9.36726e-126	1.64243e-123
ENSG00000231246	#N/A	#N/A	147.73	-3.85036	0.161437	-23.8505	9.99631e-126	1.74618e-123
ENSG00000197769	#N/A	#N/A	61.8893	-3.71441	0.156027	-23.8062	2.88292e-125	5.01725e-123
ENSG00000133466	ENSMUSG00000022440	C1qtnf6	2361.25	2.21995	0.093278	23.7993	3.39863e-125	5.89285e-123
ENSG00000180914	ENSMUSG00000049112	Oxtr	2014.89	-4.08038	0.171607	-23.7775	5.71522e-125	9.87299e-123
ENSG00000162063	ENSMUSG00000072082	Ccnf	1456.4	1.7497	0.0735901	23.7763	5.87243e-125	1.01073e-122
ENSG00000162849	ENSMUSG00000026494	Kif26b	2043.08	2.82292	0.118807	23.7605	8.55344e-125	1.46677e-122
ENSG00000010319	ENSMUSG00000021904	Sema3g	2224.77	-2.81196	0.118384	-23.7529	1.02637e-124	1.75362e-122
ENSG00000104888	ENSMUSG00000070570	Slc17a7	77.7231	-2.97251	0.125158	-23.7502	1.09408e-124	1.86252e-122
ENSG00000171914	ENSMUSG00000052698	Tln2	2501.91	-1.86002	0.0783812	-23.7305	1.74796e-124	2.96489e-122
ENSG00000065328	ENSMUSG00000026669	Mcm10	806.492	3.16163	0.1334	23.7004	3.56841e-124	6.03087e-122
ENSG00000051341	ENSMUSG00000034206	Polq	487.861	2.62964	0.111027	23.6847	5.18484e-124	8.73124e-122
ENSG00000112964	ENSMUSG00000055737	Ghr	1861.28	-3.10778	0.131217	-23.6842	5.24023e-124	8.79287e-122
ENSG00000101938	ENSMUSG00000031283	Chrdl1	2774.52	-4.39951	0.185948	-23.6599	9.32601e-124	1.55928e-121
ENSG00000153303	#N/A	#N/A	56.9514	-4.17728	0.176624	-23.6507	1.16225e-123	1.93633e-121
ENSG00000163513	ENSMUSG00000032440	Tgfbr2	8246.26	-2.18874	0.0925649	-23.6455	1.31302e-123	2.17976e-121
ENSG00000157654	ENSMUSG00000089945	Pakap	5747.6	-1.9458	0.082345	-23.6298	1.90468e-123	3.1508e-121
ENSG00000178531	ENSMUSG00000048644	Ctxn1	1431.07	2.8588	0.12101	23.6245	2.15894e-123	3.55884e-121
ENSG00000253177	#N/A	#N/A	22.0503	-3.27643	0.138694	-23.6234	2.21537e-123	3.63904e-121
ENSG00000132182	ENSMUSG00000030091	Nup210	7523.25	1.9033	0.0805746	23.6215	2.31561e-123	3.79039e-121
ENSG00000160753	ENSMUSG00000041263	Rusc1	3863.21	1.52578	0.0646334	23.6068	3.28527e-123	5.35888e-121
ENSG00000147113	ENSMUSG00000037358	Dipk2b	1507.53	-2.03642	0.0863129	-23.5934	4.50054e-123	7.31573e-121
ENSG00000177363	ENSMUSG00000071656	Lrrn4cl	237.79	-3.326	0.141069	-23.5771	6.61591e-123	1.07171e-120
ENSG00000163431	ENSMUSG00000048096	Lmod1	1608.48	-2.62276	0.111351	-23.5541	1.1402e-122	1.83431e-120
ENSG00000108106	ENSMUSG00000060860	Ube2s	1328.54	2.5168	0.106852	23.5541	1.13931e-122	1.83431e-120
ENSG00000101441	ENSMUSG00000027447	Cst3	173.596	7.65548	0.325102	23.5479	1.31945e-122	2.11542e-120
ENSG00000188536	ENSMUSG00000069917	Hba-a2	307.219	-4.47609	0.190088	-23.5475	1.33094e-122	2.12655e-120
ENSG00000278023	ENSMUSG00000010362	Rdm1	57.3837	3.05206	0.129627	23.545	1.41406e-122	2.25168e-120
ENSG00000102100	ENSMUSG00000031156	Slc35a2	3189.53	1.32202	0.0561933	23.5262	2.1992e-122	3.49002e-120
ENSG00000115414	ENSMUSG00000026193	Fn1	274722	2.88855	0.123048	23.475	7.3458e-122	1.1618e-119
ENSG00000132840	ENSMUSG00000042118	Bhmt2	442.416	-3.10945	0.132494	-23.4685	8.55215e-122	1.34804e-119
ENSG00000168079	ENSMUSG00000022032	Scara5	811.517	-5.05664	0.215633	-23.4502	1.31631e-121	2.06789e-119
ENSG00000007314	ENSMUSG00000001027	Scn4a	248.968	-3.58396	0.152862	-23.4457	1.46235e-121	2.28962e-119
ENSG00000138207	ENSMUSG00000024990	Rbp4	1756.14	-4.88462	0.208374	-23.4417	1.60833e-121	2.50981e-119
ENSG00000129596	ENSMUSG00000033022	Cdo1	514.556	-3.61286	0.154498	-23.3845	6.14609e-121	9.55911e-119
ENSG00000116016	ENSMUSG00000024140	Epas1	11298.3	-1.93557	0.0827766	-23.3831	6.35642e-121	9.8535e-119
ENSG00000067113	ENSMUSG00000021759	Plpp1	1568.96	-1.77972	0.0761618	-23.3676	9.1186e-121	1.40887e-118
ENSG00000203711	#N/A	#N/A	75.6514	2.65535	0.113665	23.3611	1.06294e-120	1.63689e-118
ENSG00000069011	ENSMUSG00000021506	Pitx1	1906.87	3.81608	0.16343	23.35	1.37948e-120	2.11738e-118
ENSG00000163884	ENSMUSG00000030087	Klf15	230.808	-3.36917	0.144346	-23.341	1.70204e-120	2.60395e-118
ENSG00000073712	ENSMUSG00000037712	Fermt2	3669.61	-1.91848	0.0822143	-23.3351	1.95248e-120	2.97737e-118
ENSG00000286322	#N/A	#N/A	23.3751	-5.22056	0.223794	-23.3275	2.33321e-120	3.5464e-118
ENSG00000131386	ENSMUSG00000021903	Galnt15	1164.27	-3.18834	0.136713	-23.3214	2.68802e-120	4.07248e-118
ENSG00000203499	ENSMUSG00000102018	Iqank1	3245.17	2.18353	0.0936744	23.3098	3.53026e-120	5.33126e-118
ENSG00000164932	ENSMUSG00000054196	Cthrc1	5343.7	2.43216	0.104413	23.2937	5.13473e-120	7.72933e-118
ENSG00000183722	ENSMUSG00000048332	Lhfp	2710.52	-2.02772	0.0873712	-23.2081	3.77259e-119	5.6607e-117
ENSG00000256663	#N/A	#N/A	49.9516	3.18077	0.137115	23.1978	4.78841e-119	7.16196e-117
ENSG00000265972	ENSMUSG00000038393	Txnip	42605.6	-2.03775	0.0879238	-23.1763	7.90017e-119	1.17785e-116
ENSG00000240654	ENSMUSG00000071347	C1qtnf9	13.167	-3.59038	0.154929	-23.1744	8.24335e-119	1.22512e-116
ENSG00000157150	ENSMUSG00000030317	Timp4	713.151	-4.55538	0.196622	-23.1682	9.52838e-119	1.41162e-116
ENSG00000114698	ENSMUSG00000032377	Plscr4	1531.14	-2.09496	0.0904267	-23.1675	9.67512e-119	1.42884e-116
ENSG00000108001	ENSMUSG00000010476	Ebf3	324.206	-2.67428	0.115454	-23.1631	1.07231e-118	1.57862e-116
ENSG00000234456	#N/A	#N/A	833.623	-2.205	0.0952516	-23.1492	1.48116e-118	2.17369e-116
ENSG00000119729	ENSMUSG00000024143	Rhoq	3361.64	-1.49509	0.0646129	-23.1392	1.86732e-118	2.72639e-116
ENSG00000162004	ENSMUSG00000071202	Ccdc78	428.959	3.50292	0.151385	23.1392	1.86942e-118	2.72639e-116
ENSG00000154133	ENSMUSG00000032125	Robo4	1219	-1.895	0.0819712	-23.1179	3.06141e-118	4.45093e-116
ENSG00000069122	ENSMUSG00000056492	Adgrf5	2627.5	-1.92266	0.0831801	-23.1145	3.31246e-118	4.80102e-116
ENSG00000004799	ENSMUSG00000019577	Pdk4	5879.61	-3.58031	0.154896	-23.1142	3.33248e-118	4.81513e-116
ENSG00000150907	ENSMUSG00000044167	Foxo1	1634.46	-1.8058	0.0781574	-23.1047	4.15234e-118	5.98128e-116
ENSG00000127955	ENSMUSG00000057614	Gnai1	1138.86	-2.44022	0.105671	-23.0926	5.49236e-118	7.88726e-116
ENSG00000108799	ENSMUSG00000006920	Ezh1	2466.74	-1.2954	0.0561089	-23.0872	6.2251e-118	8.91218e-116
ENSG00000034971	ENSMUSG00000026697	Myoc	154.047	-6.71977	0.291142	-23.0807	7.22961e-118	1.03187e-115
ENSG00000071539	ENSMUSG00000021569	Trip13	1178.75	2.57198	0.11147	23.0734	8.56446e-118	1.21868e-115
ENSG00000135218	ENSMUSG00000002944	Cd36	13101.8	-4.15386	0.180058	-23.0695	9.37065e-118	1.32935e-115
ENSG00000170369	ENSMUSG00000033156	Cst10	148.602	4.75492	0.206193	23.0606	1.15268e-117	1.63029e-115
ENSG00000126218	ENSMUSG00000031444	F10	151.003	-2.69247	0.116803	-23.0514	1.42247e-117	2.00581e-115
ENSG00000130173	ENSMUSG00000047822	Angptl8	28.4984	-4.16089	0.180514	-23.0503	1.46231e-117	2.05579e-115
ENSG00000123689	ENSMUSG00000009633	G0s2	1893.19	-4.03518	0.175395	-23.0062	4.04032e-117	5.6631e-115
ENSG00000174697	ENSMUSG00000059201	Lep	2234.83	-6.10268	0.265467	-22.9884	6.08577e-117	8.50463e-115
ENSG00000227591	#N/A	#N/A	49.5111	-4.3389	0.188749	-22.9876	6.19945e-117	8.63772e-115
ENSG00000085999	ENSMUSG00000028702	Rad54l	298.339	2.63774	0.114747	22.9874	6.23258e-117	8.65811e-115
ENSG00000161800	ENSMUSG00000023015	Racgap1	2729.83	1.91701	0.0833968	22.9866	6.34141e-117	8.78323e-115
ENSG00000131016	ENSMUSG00000038587	Akap12	3036.5	-2.68581	0.11706	-22.9439	1.69634e-116	2.3426e-114
ENSG00000171992	ENSMUSG00000043079	Synpo	5845.04	-1.92361	0.083937	-22.9173	3.12224e-116	4.29906e-114
ENSG00000245025	#N/A	#N/A	93.4878	-1.92434	0.0840624	-22.8918	5.60263e-116	7.69171e-114
ENSG00000177666	ENSMUSG00000025509	Pnpla2	6157.89	-1.89946	0.0829988	-22.8853	6.50258e-116	8.90112e-114
ENSG00000106823	ENSMUSG00000043631	Ecm2	1947.01	-2.58488	0.112977	-22.8796	7.41081e-116	1.01148e-113
ENSG00000161649	ENSMUSG00000017309	Cd300lg	610.454	-4.97872	0.21769	-22.8707	9.08726e-116	1.23669e-113
ENSG00000189057	#N/A	#N/A	1437.34	2.80789	0.122827	22.8606	1.14653e-115	1.55579e-113
ENSG00000182492	ENSMUSG00000031375	Bgn	43077.3	2.34118	0.102455	22.8508	1.43506e-115	1.94169e-113
ENSG00000198937	ENSMUSG00000024018	Ccdc167	972.213	1.92072	0.0841235	22.8321	2.19894e-115	2.96667e-113
ENSG00000177732	ENSMUSG00000051817	Sox12	3222.5	1.81761	0.07965	22.8199	2.90901e-115	3.91338e-113
ENSG00000147434	ENSMUSG00000031491	Chrna6	49.3563	3.95355	0.17337	22.8041	4.1786e-115	5.60519e-113
ENSG00000152465	ENSMUSG00000026643	Nmt2	1087.34	-1.86676	0.081873	-22.8006	4.51961e-115	6.0453e-113
ENSG00000198826	ENSMUSG00000041219	Arhgap11a	897.728	2.26234	0.0992327	22.7983	4.76446e-115	6.35465e-113
ENSG00000042445	ENSMUSG00000056666	Retsat	7107.47	-1.64456	0.072137	-22.7977	4.8323e-115	6.42682e-113
ENSG00000124507	ENSMUSG00000040276	Pacsin1	264.036	2.70139	0.118541	22.7887	5.93812e-115	7.87515e-113
ENSG00000136158	ENSMUSG00000022114	Spry2	1021.6	-2.40882	0.105738	-22.7811	7.05336e-115	9.32777e-113
ENSG00000121621	ENSMUSG00000027115	Kif18a	501.077	2.43093	0.106738	22.7748	8.15345e-115	1.07522e-112
ENSG00000166250	ENSMUSG00000032024	Clmp	2439.7	-2.37043	0.104084	-22.7742	8.27112e-115	1.08768e-112
ENSG00000277494	ENSMUSG00000022579	Gpihbp1	400.517	-3.48977	0.153301	-22.7642	1.03831e-114	1.36159e-112
ENSG00000122966	ENSMUSG00000029516	Cit	1305.78	1.99336	0.0875974	22.7559	1.25496e-114	1.64108e-112
ENSG00000165891	ENSMUSG00000020185	E2f7	316.884	2.88971	0.127049	22.7448	1.61463e-114	2.10554e-112
ENSG00000141338	ENSMUSG00000020620	Abca8b	1026.13	-3.84892	0.169584	-22.6962	4.88477e-114	6.35224e-112
ENSG00000167964	ENSMUSG00000079657	Rab26	575.736	3.08557	0.13601	22.6863	6.11898e-114	7.93518e-112
ENSG00000134548	ENSMUSG00000071112	Spx	287.899	-5.17567	0.228181	-22.6823	6.69346e-114	8.65619e-112
ENSG00000186466	#N/A	#N/A	20.1144	-4.96044	0.2187	-22.6815	6.82314e-114	8.7996e-112
ENSG00000177234	#N/A	#N/A	23.9296	4.85013	0.213855	22.6796	7.12994e-114	9.17e-112
ENSG00000169252	ENSMUSG00000045730	Adrb2	245.307	-2.79358	0.123211	-22.6732	8.2312e-114	1.05574e-111
ENSG00000196747	ENSMUSG00000049932	H2ax	130.948	4.87697	0.215656	22.6146	3.11284e-113	3.98163e-111
ENSG00000183155	ENSMUSG00000042229	Rabif	1493.48	1.21116	0.0536065	22.5936	5.01035e-113	6.39127e-111
ENSG00000259916	ENSMUSG00000028427	Aqp7	19.8491	-5.19021	0.229729	-22.5928	5.10591e-113	6.49547e-111
ENSG00000029993	ENSMUSG00000015217	Hmgb3	4623.21	2.42968	0.107621	22.5764	7.39708e-113	9.38467e-111
ENSG00000164109	ENSMUSG00000029910	Mad2l1	1406.77	2.18461	0.0967867	22.5714	8.27519e-113	1.04703e-110
ENSG00000106034	ENSMUSG00000062980	Cped1	1097.77	-2.87365	0.12735	-22.5651	9.55427e-113	1.20561e-110
ENSG00000103647	ENSMUSG00000041729	Coro2b	285.88	-2.33639	0.103652	-22.5407	1.65616e-112	2.08422e-110
ENSG00000136826	ENSMUSG00000003032	Klf4	2482.69	-2.54844	0.113069	-22.5387	1.73181e-112	2.17358e-110
ENSG00000163710	ENSMUSG00000015354	Pcolce2	1011.1	-4.54149	0.201543	-22.5337	1.94261e-112	2.43163e-110
ENSG00000184661	ENSMUSG00000048922	Cdca2	562.802	2.95611	0.131245	22.5235	2.44044e-112	3.04664e-110
ENSG00000168874	ENSMUSG00000037621	Atoh8	295.008	-3.30628	0.146933	-22.5019	3.97588e-112	4.95029e-110
ENSG00000092445	ENSMUSG00000027298	Tyro3	902.638	-2.13043	0.0946848	-22.5003	4.12684e-112	5.12462e-110
ENSG00000154263	ENSMUSG00000020620	Abca8b	228.707	-3.33264	0.148125	-22.4989	4.25339e-112	5.26779e-110
ENSG00000151790	ENSMUSG00000028011	Tdo2	286.48	3.79883	0.169346	22.4324	1.90033e-111	2.34734e-109
ENSG00000154920	ENSMUSG00000039055	Eme1	205.519	2.58044	0.115113	22.4166	2.7095e-111	3.33803e-109
ENSG00000177119	ENSMUSG00000064210	Ano6	7093.81	-1.46987	0.0656058	-22.4046	3.54781e-111	4.35933e-109
ENSG00000236333	#N/A	#N/A	242.839	-5.4815	0.244702	-22.4007	3.87156e-111	4.74469e-109
ENSG00000114346	ENSMUSG00000027699	Ect2	3311.98	1.89321	0.0845358	22.3954	4.36724e-111	5.33819e-109
ENSG00000100077	ENSMUSG00000042249	Grk3	2246.16	-1.72835	0.0771822	-22.3931	4.59349e-111	5.60011e-109
ENSG00000143196	ENSMUSG00000026574	Dpt	1227.83	-3.37082	0.15061	-22.3812	6.00639e-111	7.30362e-109
ENSG00000182481	ENSMUSG00000018362	Kpna2	8987.35	2.15528	0.0963189	22.3765	6.66504e-111	8.08352e-109
ENSG00000159433	ENSMUSG00000033705	Stard9	678.184	-2.11447	0.0945223	-22.3701	7.70302e-111	9.31826e-109
ENSG00000131650	ENSMUSG00000040680	Kremen2	164.549	3.88966	0.1739	22.3672	8.21444e-111	9.91132e-109
ENSG00000133401	ENSMUSG00000022197	Pdzd2	2113.84	-2.59684	0.11613	-22.3616	9.31379e-111	1.12089e-108
ENSG00000107731	ENSMUSG00000020099	Unc5b	4465.74	1.99434	0.0893394	22.3232	2.20087e-110	2.64189e-108
ENSG00000151914	ENSMUSG00000026131	Dst	16559	-2.33307	0.10459	-22.3068	3.17074e-110	3.79637e-108
ENSG00000189159	ENSMUSG00000020737	Jpt1	6675.86	2.19625	0.0984709	22.3036	3.41282e-110	4.0754e-108
ENSG00000079616	ENSMUSG00000030677	Kif22	3037.38	1.4348	0.0643309	22.3034	3.42119e-110	4.0754e-108
ENSG00000130176	ENSMUSG00000001349	Cnn1	2206.81	-3.16436	0.14193	-22.2952	4.10992e-110	4.8834e-108
ENSG00000113594	ENSMUSG00000054263	Lifr	3051.42	-2.51843	0.11301	-22.285	5.16234e-110	6.11836e-108
ENSG00000120279	ENSMUSG00000046916	Myct1	681.819	-1.9525	0.0878221	-22.2324	1.6689e-109	1.97297e-107
ENSG00000169291	ENSMUSG00000046280	She	564.467	-2.10373	0.0946579	-22.2246	1.98841e-109	2.34478e-107
ENSG00000103994	ENSMUSG00000027288	Zfp106	5759.91	-1.64944	0.0744087	-22.1673	7.11192e-109	8.36544e-107
ENSG00000094804	ENSMUSG00000017499	Cdc6	1699.36	2.99335	0.135188	22.1421	1.24215e-108	1.45743e-106
ENSG00000139112	ENSMUSG00000030161	Gabarapl1	2911.9	-1.49131	0.0673642	-22.1381	1.35931e-108	1.5909e-106
ENSG00000110799	ENSMUSG00000001930	Vwf	13428.4	-2.06483	0.0932867	-22.1342	1.47977e-108	1.72499e-106
ENSG00000262179	ENSMUSG00000079471	Mymx	45.7786	-3.41531	0.1543	-22.1342	1.48125e-108	1.72499e-106
ENSG00000165072	ENSMUSG00000033207	Mamdc2	467.069	-3.04642	0.137739	-22.1174	2.15046e-108	2.49811e-106
ENSG00000144136	ENSMUSG00000027397	Slc20a1	4607.58	1.14224	0.0516552	22.1128	2.38011e-108	2.75804e-106
ENSG00000279026	#N/A	#N/A	51.5888	-2.18844	0.0990113	-22.103	2.95984e-108	3.42136e-106
ENSG00000184347	ENSMUSG00000056427	Slit3	3555.39	-2.46066	0.111337	-22.101	3.08894e-108	3.56179e-106
ENSG00000024422	ENSMUSG00000074364	Ehd2	7205.9	-1.93465	0.0875786	-22.0904	3.90582e-108	4.49266e-106
ENSG00000188368	ENSMUSG00000058741	Prr19	154.884	1.90623	0.0863917	22.065	6.85923e-108	7.87046e-106
ENSG00000168917	ENSMUSG00000070287	Slc35g2	228.396	-2.01837	0.0914923	-22.0605	7.57067e-108	8.66555e-106
ENSG00000185010	ENSMUSG00000031196	F8	1326.52	-1.7337	0.078701	-22.0289	1.52136e-107	1.73714e-105
ENSG00000119185	ENSMUSG00000062352	Itgb1bp1	2770.15	-1.30679	0.0593223	-22.0286	1.5322e-107	1.74525e-105
ENSG00000122547	ENSMUSG00000036611	Eepd1	769.751	-1.68857	0.0767937	-21.9884	3.7224e-107	4.22971e-105
ENSG00000270977	#N/A	#N/A	61.4565	3.58065	0.16285	21.9874	3.79816e-107	4.30535e-105
ENSG00000149380	ENSMUSG00000051048	P4ha3	549.65	2.47879	0.112781	21.9788	4.58983e-107	5.19016e-105
ENSG00000188215	ENSMUSG00000048787	Dcun1d3	1009.7	-1.19661	0.0544694	-21.9685	5.75852e-107	6.49602e-105
ENSG00000163993	ENSMUSG00000078657	Crnn	3183.25	4.76431	0.217055	21.9498	8.6921e-107	9.78175e-105
ENSG00000176092	ENSMUSG00000012123	Crybg2	184.153	3.23332	0.147379	21.9389	1.10597e-106	1.24162e-104
ENSG00000165478	ENSMUSG00000046240	Hepacam	53.9348	-5.18906	0.236786	-21.9146	1.88604e-106	2.11231e-104
ENSG00000053254	ENSMUSG00000033713	Foxn3	3113.68	-1.61344	0.0736327	-21.912	1.99819e-106	2.23258e-104
ENSG00000187758	ENSMUSG00000074207	Adh1	16.739	-4.80196	0.219213	-21.9054	2.3054e-106	2.56969e-104
ENSG00000254862	#N/A	#N/A	8.78576	-3.00145	0.137083	-21.8952	2.88865e-106	3.21216e-104
ENSG00000157782	ENSMUSG00000029544	Cabp1	42.3977	-2.23405	0.10207	-21.8874	3.42323e-106	3.7976e-104
ENSG00000163827	ENSMUSG00000032495	Lrrc2	63.6251	-2.84875	0.13019	-21.8815	3.89447e-106	4.31016e-104
ENSG00000161980	ENSMUSG00000038628	Polr3k	1535.09	1.51133	0.0691003	21.8715	4.85127e-106	5.35642e-104
ENSG00000130876	ENSMUSG00000030495	Slc7a10	167.472	-4.67774	0.213891	-21.8697	5.04993e-106	5.56265e-104
ENSG00000261737	#N/A	#N/A	46.6137	-1.48675	0.0680107	-21.8605	6.17043e-106	6.78096e-104
ENSG00000081377	ENSMUSG00000033102	Cdc14b	880.012	-1.78838	0.0818566	-21.8477	8.17394e-106	8.96166e-104
ENSG00000160606	ENSMUSG00000019437	Tlcd1	679.814	2.44325	0.111842	21.8455	8.57584e-106	9.38032e-104
ENSG00000144655	ENSMUSG00000032515	Csrnp1	2891.38	-1.88519	0.0864035	-21.8184	1.55135e-105	1.69292e-103
ENSG00000140525	ENSMUSG00000039187	Fanci	2241.76	1.88861	0.0865725	21.8154	1.65715e-105	1.80417e-103
ENSG00000147251	ENSMUSG00000031093	Dock11	1579.01	-2.26913	0.104046	-21.8089	1.90806e-105	2.07253e-103
ENSG00000203740	ENSMUSG00000040113	Mettl11b	21.9197	5.67673	0.260336	21.8054	2.05987e-105	2.23224e-103
ENSG00000188322	ENSMUSG00000042978	Sbk1	2325.86	2.26436	0.103847	21.8048	2.09108e-105	2.26083e-103
ENSG00000186469	ENSMUSG00000043004	Gng2	1148.28	-2.02295	0.092844	-21.7887	2.96788e-105	3.20141e-103
ENSG00000188626	ENSMUSG00000002546	Golga2	7.30291	-2.88846	0.132654	-21.7744	4.05719e-105	4.36637e-103
ENSG00000186594	ENSMUSG00000085148	Mir22hg	763.185	-1.59302	0.0732095	-21.7597	5.59074e-105	6.00299e-103
ENSG00000143799	ENSMUSG00000026496	Parp1	16680.4	1.20785	0.0555126	21.758	5.79631e-105	6.20948e-103
ENSG00000153902	ENSMUSG00000036560	Lgi4	229.009	-2.36493	0.108756	-21.7453	7.64994e-105	8.17653e-103
ENSG00000131187	ENSMUSG00000021492	F12	343.081	2.87053	0.132042	21.7396	8.66696e-105	9.24246e-103
ENSG00000197894	ENSMUSG00000028138	Adh5	6118.06	-0.899106	0.0413605	-21.7383	8.91704e-105	9.48752e-103
ENSG00000198947	ENSMUSG00000045103	Dmd	1627.64	-2.98017	0.13712	-21.734	9.78121e-105	1.03834e-102
ENSG00000124657	ENSMUSG00000036658	Or2b6	30.8417	4.60821	0.212038	21.733	1.00066e-104	1.05986e-102
ENSG00000154721	ENSMUSG00000053062	Jam2	1179.96	-2.0454	0.0941767	-21.7187	1.36561e-104	1.44313e-102
ENSG00000135144	ENSMUSG00000029603	Dtx1	469.288	-2.42665	0.11184	-21.6975	2.16427e-104	2.28199e-102
ENSG00000163297	ENSMUSG00000029338	Antxr2	2662.03	-1.76734	0.0814871	-21.6886	2.62769e-104	2.76439e-102
ENSG00000145681	ENSMUSG00000021613	Hapln1	265.404	5.00299	0.230712	21.685	2.84385e-104	2.98508e-102
ENSG00000101955	ENSMUSG00000090084	Srpx	1372.38	-2.49353	0.115004	-21.6821	3.0299e-104	3.17327e-102
ENSG00000112293	ENSMUSG00000021340	Gpld1	181.125	-2.66234	0.122795	-21.6812	3.08532e-104	3.22409e-102
ENSG00000111602	ENSMUSG00000039994	Timeless	2929.5	1.51923	0.0700826	21.6777	3.32967e-104	3.47168e-102
ENSG00000118729	ENSMUSG00000027861	Casq2	199.185	-3.4258	0.158103	-21.6681	4.10169e-104	4.26712e-102
ENSG00000154370	ENSMUSG00000020455	Trim11	1854.44	1.38117	0.0638089	21.6454	6.71858e-104	6.97407e-102
ENSG00000101049	ENSMUSG00000017868	Sgk2	127.009	-3.13769	0.144972	-21.6433	7.02352e-104	7.27447e-102
ENSG00000104147	ENSMUSG00000072980	Oip5	58.3711	2.16757	0.100184	21.6358	8.27917e-104	8.55606e-102
ENSG00000173269	ENSMUSG00000041445	Mmrn2	2530.92	-1.89292	0.087534	-21.625	1.04519e-103	1.07776e-101
ENSG00000223808	#N/A	#N/A	497.291	6.71602	0.31063	21.6206	1.14925e-103	1.18246e-101
ENSG00000135046	ENSMUSG00000024659	Anxa1	12013.6	-2.31356	0.107102	-21.6015	1.73874e-103	1.78507e-101
ENSG00000189129	ENSMUSG00000095304	Plac9	497.456	-3.06177	0.141876	-21.5806	2.73185e-103	2.7985e-101
ENSG00000137216	ENSMUSG00000036026	Tmem63b	4568.75	1.30838	0.060633	21.5787	2.84589e-103	2.90896e-101
ENSG00000206053	ENSMUSG00000024165	Jpt2	13334.5	1.31839	0.0611717	21.5523	5.03434e-103	5.1347e-101
ENSG00000102384	ENSMUSG00000031262	Cenpi	361.361	2.22737	0.10336	21.5497	5.33244e-103	5.42692e-101
ENSG00000185432	ENSMUSG00000054619	Mettl7a1	5079.85	-1.73598	0.0805585	-21.5494	5.36765e-103	5.4509e-101
ENSG00000092607	ENSMUSG00000027868	Tbx15	538.987	-2.26933	0.105314	-21.5482	5.50478e-103	5.57806e-101
ENSG00000111247	ENSMUSG00000030346	Rad51ap1	714.564	2.28995	0.106339	21.5345	7.39686e-103	7.47914e-101
ENSG00000162616	ENSMUSG00000028035	Dnajb4	1295.05	-1.48545	0.0689918	-21.5309	8.00383e-103	8.07542e-101
ENSG00000158373	ENSMUSG00000114279	H2bc14	2448.8	2.68429	0.124703	21.5254	9.00261e-103	9.06359e-101
ENSG00000165152	ENSMUSG00000039611	Pgap4	188.067	-2.22245	0.103319	-21.5106	1.24011e-102	1.24583e-100
ENSG00000062282	ENSMUSG00000030747	Dgat2	3003.3	-3.28027	0.152819	-21.465	3.30755e-102	3.31569e-100
ENSG00000196549	ENSMUSG00000027820	Mme	2937.23	-3.26338	0.152084	-21.4578	3.85989e-102	3.86112e-100
ENSG00000104522	ENSMUSG00000022570	Gfus	6725.17	1.80143	0.0840061	21.444	5.19527e-102	5.18586e-100
ENSG00000053438	ENSMUSG00000067786	Nnat	198.593	-3.51863	0.164184	-21.431	6.86628e-102	6.83925e-100
ENSG00000076067	ENSMUSG00000040043	Rbms2	2555.36	-1.137	0.0530579	-21.4294	7.10248e-102	7.0595e-100
ENSG00000105048	ENSMUSG00000064179	Tnnt1	1744.07	4.55245	0.212477	21.4256	7.70523e-102	7.64238e-100
ENSG00000090006	ENSMUSG00000040488	Ltbp4	3596.55	-1.92112	0.0897105	-21.4146	9.76199e-102	9.66189e-100
ENSG00000125869	ENSMUSG00000027270	Lamp5	782.57	2.95039	0.137805	21.4099	1.08123e-101	1.06789e-99
ENSG00000133317	ENSMUSG00000024972	Lgals12	474.514	-4.52619	0.211471	-21.4034	1.24316e-101	1.22523e-99
ENSG00000123473	ENSMUSG00000028718	Stil	1028.11	2.10964	0.0986354	21.3883	1.71632e-101	1.68801e-99
ENSG00000274180	ENSMUSG00000018931	Natd1	1249.49	-1.66104	0.0776703	-21.3857	1.81395e-101	1.7803e-99
ENSG00000144485	ENSMUSG00000067071	Hes6	532.578	2.87792	0.134604	21.3807	2.01944e-101	1.97782e-99
ENSG00000160949	ENSMUSG00000059323	Tonsl	1363.57	2.10759	0.0986645	21.3611	3.07322e-101	3.0036e-99
ENSG00000180921	ENSMUSG00000046761	Fam83h	8681.34	1.77254	0.0830204	21.3506	3.84694e-101	3.75196e-99
ENSG00000213904	#N/A	#N/A	61.2714	-2.09626	0.0982864	-21.3281	6.22904e-101	6.06263e-99
ENSG00000154553	ENSMUSG00000031636	Pdlim3	2163.02	-2.53117	0.118714	-21.3215	7.16887e-101	6.96288e-99
ENSG00000106327	ENSMUSG00000029716	Tfr2	206.032	3.22647	0.151391	21.3121	8.76187e-101	8.49248e-99
ENSG00000170323	ENSMUSG00000062515	Fabp4	12089.7	-4.84722	0.227476	-21.3087	9.42148e-101	9.11294e-99
ENSG00000177098	ENSMUSG00000046480	Scn4b	727.817	-2.5429	0.119348	-21.3067	9.8453e-101	9.50325e-99
ENSG00000091651	ENSMUSG00000031697	Orc6	450.738	2.55441	0.119999	21.2868	1.50324e-100	1.44803e-98
ENSG00000154240	ENSMUSG00000020728	Cep112	387.013	-1.74264	0.0818724	-21.2849	1.56837e-100	1.50766e-98
ENSG00000115718	ENSMUSG00000024386	Proc	50.2434	2.53152	0.118998	21.2737	1.98789e-100	1.90703e-98
ENSG00000136960	ENSMUSG00000022425	Enpp2	2848.6	-2.68983	0.126567	-21.2522	3.14393e-100	3.00988e-98
ENSG00000197702	ENSMUSG00000030770	Parva	8378.38	-1.17502	0.0552927	-21.2508	3.23863e-100	3.09422e-98
ENSG00000162769	ENSMUSG00000066595	Flvcr1	1572.61	1.47936	0.0696389	21.2433	3.79823e-100	3.62147e-98
ENSG00000103888	ENSMUSG00000052353	Cemip	1184.71	3.15618	0.148598	21.2397	4.1009e-100	3.90211e-98
ENSG00000072163	ENSMUSG00000024395	Lims2	1386.14	-1.98795	0.0936454	-21.2284	5.21641e-100	4.95348e-98
ENSG00000236444	ENSMUSG00000038965	Ube2l3	12.9899	-1.66766	0.0785648	-21.2266	5.42361e-100	5.13981e-98
ENSG00000018625	ENSMUSG00000007097	Atp1a2	863.452	-4.49048	0.211747	-21.2068	8.26813e-100	7.81964e-98
ENSG00000104549	ENSMUSG00000022351	Sqle	5969.26	2.30928	0.10892	21.2017	9.21753e-100	8.69997e-98
ENSG00000138796	ENSMUSG00000027984	Hadh	5081.66	-1.30214	0.0614219	-21.1999	9.56183e-100	9.00679e-98
ENSG00000119138	ENSMUSG00000033863	Klf9	3511.37	-1.71377	0.0808388	-21.1998	9.58811e-100	9.0134e-98
ENSG00000187800	ENSMUSG00000028073	Pear1	558.977	-2.02001	0.0952856	-21.1995	9.653e-100	9.05621e-98
ENSG00000009950	ENSMUSG00000005373	Mlxipl	330.115	-3.50329	0.165484	-21.1699	1.80795e-99	1.69278e-97
ENSG00000157617	ENSMUSG00000045975	C2cd2	2662.95	-1.67247	0.0790341	-21.1613	2.16958e-99	2.02732e-97
ENSG00000069431	ENSMUSG00000030249	Abcc9	926.434	-2.31983	0.109675	-21.1518	2.65444e-99	2.47545e-97
ENSG00000176058	ENSMUSG00000048707	Tprn	2317.57	2.01151	0.0951194	21.1472	2.9255e-99	2.72281e-97
ENSG00000179603	ENSMUSG00000024211	Grm8	42.9896	2.97653	0.140787	21.1421	3.26373e-99	3.03157e-97
ENSG00000169248	ENSMUSG00000060183	Cxcl11	836.595	3.76123	0.177944	21.1371	3.62661e-99	3.36197e-97
ENSG00000186458	ENSMUSG00000048500	Defb15	118.472	-4.89831	0.23185	-21.1271	4.48483e-99	4.14935e-97
ENSG00000127561	ENSMUSG00000007021	Syngr3	171.85	3.15221	0.149246	21.1209	5.10734e-99	4.71598e-97
ENSG00000187288	ENSMUSG00000030278	Cidec	2114.9	-5.24936	0.249006	-21.0812	1.18248e-98	1.08972e-96
ENSG00000177469	ENSMUSG00000004044	Cavin1	18975.9	-1.84461	0.0875335	-21.0732	1.40232e-98	1.28978e-96
ENSG00000163468	ENSMUSG00000001416	Cct3	25508.4	1.22223	0.0580141	21.0678	1.56987e-98	1.44105e-96
ENSG00000113580	ENSMUSG00000024431	Nr3c1	4054.41	-1.67988	0.079746	-21.0654	1.65153e-98	1.51304e-96
ENSG00000152133	ENSMUSG00000050668	Gpatch11	949.761	-1.09939	0.0522364	-21.0465	2.462e-98	2.25114e-96
ENSG00000127588	ENSMUSG00000025739	Gng13	38.4835	5.81024	0.276437	21.0183	4.45745e-98	4.06775e-96
ENSG00000196715	ENSMUSG00000066735	Vkorc1l1	5306.47	-1.16778	0.055583	-21.0097	5.34833e-98	4.87124e-96
ENSG00000137960	ENSMUSG00000039131	Gipc2	155.249	-2.63535	0.125445	-21.008	5.54114e-98	5.03706e-96
ENSG00000111077	ENSMUSG00000037003	Tns2	5230.3	-1.63299	0.0777409	-21.0056	5.83158e-98	5.29081e-96
ENSG00000006704	ENSMUSG00000023079	Gtf2ird1	2216.2	1.09817	0.0522893	21.0019	6.30289e-98	5.70734e-96
ENSG00000005249	ENSMUSG00000002997	Prkar2b	4570.79	-2.46329	0.117308	-20.9985	6.76781e-98	6.11651e-96
ENSG00000134201	ENSMUSG00000058135	Gstm1	522.496	-3.78995	0.180527	-20.9938	7.46639e-98	6.73485e-96
ENSG00000070031	ENSMUSG00000038580	Sct	37.3096	3.63361	0.173208	20.9783	1.03452e-97	9.31362e-96
ENSG00000135604	ENSMUSG00000039232	Stx11	426.639	-2.12912	0.101552	-20.9658	1.34607e-97	1.20952e-95
ENSG00000151651	ENSMUSG00000025473	Adam8	1327.86	2.29008	0.109276	20.9568	1.62768e-97	1.45977e-95
ENSG00000181234	ENSMUSG00000034324	Tmem132c	417.173	-4.67408	0.223073	-20.9532	1.75558e-97	1.57147e-95
ENSG00000007968	ENSMUSG00000018983	E2f2	616.082	2.58793	0.123638	20.9316	2.76316e-97	2.46865e-95
ENSG00000245848	ENSMUSG00000034957	Cebpa	616.66	-2.18735	0.104501	-20.9313	2.78015e-97	2.4791e-95
ENSG00000042286	ENSMUSG00000020085	Aifm2	1511.07	-1.77298	0.0847461	-20.9211	3.4408e-97	3.06238e-95
ENSG00000274641	ENSMUSG00000069308	H2bc22	37.0925	4.60381	0.22006	20.9207	3.4701e-97	3.0826e-95
ENSG00000165209	ENSMUSG00000026915	Strbp	3852.33	1.12238	0.0536724	20.9116	4.19588e-97	3.72027e-95
ENSG00000246022	#N/A	#N/A	17.2462	-5.06253	0.24214	-20.9074	4.58447e-97	4.05712e-95
ENSG00000277954	#N/A	#N/A	48.0783	-2.07106	0.099086	-20.9017	5.16936e-97	4.5661e-95
ENSG00000144642	ENSMUSG00000039607	Rbms3	1116.86	-2.12445	0.101688	-20.8919	6.34846e-97	5.59704e-95
ENSG00000261468	#N/A	#N/A	48.2868	-2.25439	0.107909	-20.8916	6.3797e-97	5.61401e-95
ENSG00000159263	ENSMUSG00000062713	Sim2	286.661	4.78962	0.229307	20.8874	6.9776e-97	6.12864e-95
ENSG00000123219	ENSMUSG00000021714	Cenpk	321.798	1.90515	0.0912152	20.8863	7.12659e-97	6.24778e-95
ENSG00000187608	ENSMUSG00000035692	Isg15	7072.23	3.55032	0.170049	20.8782	8.45428e-97	7.39789e-95
ENSG00000156509	ENSMUSG00000048230	Fbxo43	67.7831	2.40092	0.115046	20.8692	1.01978e-96	8.90691e-95
ENSG00000158106	ENSMUSG00000022580	Rhpn1	2689.79	2.27918	0.109237	20.8645	1.12565e-96	9.81326e-95
ENSG00000198848	ENSMUSG00000056973	Ces1d	1491.13	-3.75582	0.180045	-20.8605	1.22513e-96	1.06607e-94
ENSG00000143493	ENSMUSG00000037461	Ints7	2800.69	1.22787	0.0588719	20.8566	1.32856e-96	1.15393e-94
ENSG00000167434	ENSMUSG00000000805	Car4	158.583	-5.27363	0.252875	-20.8547	1.38176e-96	1.19785e-94
ENSG00000117122	ENSMUSG00000060572	Mfap2	1617.9	2.36107	0.113216	20.8546	1.38425e-96	1.19785e-94
ENSG00000167513	ENSMUSG00000006585	Cdt1	986.065	2.48805	0.119332	20.8498	1.53006e-96	1.32158e-94
ENSG00000254211	#N/A	#N/A	38.594	-3.86379	0.185469	-20.8325	2.19474e-96	1.89221e-94
ENSG00000146966	ENSMUSG00000038456	Dennd2a	377.329	-2.16873	0.104174	-20.8183	2.95319e-96	2.54142e-94
ENSG00000099822	ENSMUSG00000020331	Hcn2	94.1381	3.64397	0.175053	20.8164	3.07654e-96	2.64272e-94
ENSG00000128564	ENSMUSG00000037428	Vgf	68.6864	4.80946	0.231158	20.8059	3.82583e-96	3.28034e-94
ENSG00000135119	ENSMUSG00000032850	Rnft2	401.951	2.10949	0.101463	20.7908	5.24703e-96	4.49067e-94
ENSG00000186638	ENSMUSG00000028438	Kif24	580.722	1.58329	0.0761547	20.7905	5.27662e-96	4.50776e-94
ENSG00000170275	ENSMUSG00000032431	Crtap	10355.9	-1.06291	0.0511349	-20.7864	5.74666e-96	4.90036e-94
ENSG00000248668	ENSMUSG00000087221	BC037032	17.9165	-2.40998	0.115965	-20.7821	6.29136e-96	5.35509e-94
ENSG00000171115	ENSMUSG00000064262	Gimap8	970.931	-1.84864	0.0889779	-20.7764	7.07689e-96	6.01278e-94
ENSG00000073350	ENSMUSG00000020782	Llgl2	5682.01	1.73356	0.0834804	20.7661	8.76566e-96	7.43414e-94
ENSG00000246430	#N/A	#N/A	54.5682	-3.77857	0.181996	-20.7619	9.57946e-96	8.10963e-94
ENSG00000068489	ENSMUSG00000020493	Prr11	1338.7	2.61392	0.125942	20.7549	1.1065e-95	9.35037e-94
ENSG00000127423	ENSMUSG00000078521	Aunip	245.886	2.23014	0.107485	20.7483	1.26941e-95	1.07077e-93
ENSG00000111275	ENSMUSG00000029455	Aldh2	6183.62	-2.25225	0.108567	-20.7453	1.35259e-95	1.13888e-93
ENSG00000230798	#N/A	#N/A	138.591	4.43074	0.21369	20.7344	1.69569e-95	1.4252e-93
ENSG00000133392	ENSMUSG00000018830	Myh11	6322.5	-3.23773	0.156178	-20.731	1.81886e-95	1.52598e-93
ENSG00000119865	ENSMUSG00000044629	Cnrip1	604.156	-1.76572	0.0851813	-20.729	1.89871e-95	1.59013e-93
ENSG00000254847	#N/A	#N/A	6.45327	-2.36124	0.113992	-20.7142	2.58177e-95	2.15832e-93
ENSG00000124253	ENSMUSG00000027513	Pck1	602.92	-5.21634	0.251978	-20.7016	3.35165e-95	2.79693e-93
ENSG00000272914	#N/A	#N/A	20.1092	-1.64996	0.0797034	-20.7013	3.37237e-95	2.80921e-93
ENSG00000164318	ENSMUSG00000042961	Egflam	742.266	-1.81469	0.0877572	-20.6786	5.40176e-95	4.49172e-93
ENSG00000197275	ENSMUSG00000078773	Rad54b	161.498	1.96685	0.0951246	20.6766	5.63016e-95	4.67333e-93
ENSG00000147799	ENSMUSG00000033697	Arhgap39	1529	1.67979	0.0812497	20.6744	5.88904e-95	4.87957e-93
ENSG00000187866	ENSMUSG00000074922	Fam122a	1628.08	-0.908485	0.0439537	-20.6691	6.56667e-95	5.43142e-93
ENSG00000119771	ENSMUSG00000020627	Klhl29	401.106	-2.47044	0.119524	-20.669	6.58791e-95	5.43939e-93
ENSG00000130307	ENSMUSG00000034911	Ushbp1	157.825	-1.91667	0.0927922	-20.6555	8.71556e-95	7.18343e-93
ENSG00000188486	ENSMUSG00000049932	H2ax	2332.58	1.90136	0.0921038	20.6437	1.11328e-94	9.15963e-93
ENSG00000132031	ENSMUSG00000020583	Matn3	1189.38	2.87515	0.13928	20.643	1.12874e-94	9.27054e-93
ENSG00000196132	ENSMUSG00000010505	Myt1	218.745	4.88459	0.236696	20.6366	1.28899e-94	1.05681e-92
ENSG00000154262	ENSMUSG00000044749	Abca6	561.414	-2.63392	0.127658	-20.6327	1.39744e-94	1.14372e-92
ENSG00000169245	ENSMUSG00000034855	Cxcl10	3122.26	3.61515	0.175344	20.6175	1.91056e-94	1.56095e-92
ENSG00000254986	ENSMUSG00000063904	Dpp3	3240.71	1.47244	0.0714447	20.6095	2.25327e-94	1.83775e-92
ENSG00000135346	ENSMUSG00000028298	Cga	565.572	8.13453	0.394903	20.5988	2.81301e-94	2.29028e-92
ENSG00000117407	ENSMUSG00000028539	Artn	265.928	3.19953	0.155365	20.5936	3.12929e-94	2.54336e-92
ENSG00000196550	ENSMUSG00000055184	Fam72a	78.0325	2.64622	0.128509	20.5917	3.2582e-94	2.64354e-92
ENSG00000196976	ENSMUSG00000015289	Lage3	1670.18	1.96512	0.095452	20.5875	3.55063e-94	2.87583e-92
ENSG00000171055	ENSMUSG00000056121	Fez2	2665.41	-0.940752	0.0457044	-20.5834	3.86774e-94	3.12726e-92
ENSG00000249001	#N/A	#N/A	28.3795	5.14513	0.250012	20.5795	4.19001e-94	3.38199e-92
ENSG00000198844	ENSMUSG00000052921	Arhgef15	957.369	-1.83064	0.0889651	-20.5771	4.40138e-94	3.54648e-92
ENSG00000165092	ENSMUSG00000024747	Aldh1a7	2010.2	-2.52925	0.122924	-20.5758	4.52526e-94	3.64004e-92
ENSG00000263586	#N/A	#N/A	14.2944	-2.19326	0.106598	-20.5751	4.59128e-94	3.68681e-92
ENSG00000254109	#N/A	#N/A	45.8938	-2.10138	0.102188	-20.5639	5.78006e-94	4.63345e-92
ENSG00000065600	ENSMUSG00000026627	Pacc1	810.512	1.42193	0.0691713	20.5566	6.7183e-94	5.37459e-92
ENSG00000166548	ENSMUSG00000035824	Tk2	1581.11	-1.08472	0.0527674	-20.5565	6.72757e-94	5.37459e-92
ENSG00000164885	ENSMUSG00000028969	Cdk5	1144.7	1.40351	0.0682776	20.556	6.80763e-94	5.42929e-92
ENSG00000164032	ENSMUSG00000037894	H2az1	8212.36	1.46591	0.0713743	20.5384	9.77139e-94	7.77972e-92
ENSG00000107104	ENSMUSG00000032702	Kank1	3055.04	-1.8261	0.088951	-20.5292	1.18051e-93	9.38292e-92
ENSG00000241684	#N/A	#N/A	74.7303	-3.11364	0.151847	-20.5051	1.93737e-93	1.53725e-91
ENSG00000187151	ENSMUSG00000111353	Gm19324	17.7535	-4.03486	0.196787	-20.5037	1.99715e-93	1.582e-91
ENSG00000158186	ENSMUSG00000032470	Mras	2853.48	-2.18231	0.106467	-20.4975	2.26559e-93	1.79162e-91
ENSG00000196666	ENSMUSG00000118479	Gm32514	32.2472	-3.97971	0.194289	-20.4834	3.0247e-93	2.38788e-91
ENSG00000228436	#N/A	#N/A	30.3578	-1.62769	0.0795417	-20.4633	4.57134e-93	3.60282e-91
ENSG00000175877	ENSMUSG00000040576	Tmem270	25.3095	4.33359	0.211804	20.4604	4.85559e-93	3.82041e-91
ENSG00000114480	ENSMUSG00000022707	Gbe1	2167.25	-1.52372	0.0745762	-20.4318	8.72697e-93	6.85492e-91
ENSG00000117148	#N/A	#N/A	153.012	6.97745	0.341604	20.4255	9.91557e-93	7.7755e-91
ENSG00000197472	ENSMUSG00000058331	Zfp85	104.121	3.29641	0.161468	20.4153	1.22207e-92	9.5671e-91
ENSG00000172458	ENSMUSG00000050222	Il17d	103.988	-2.01881	0.0988908	-20.4145	1.24318e-92	9.71611e-91
ENSG00000132646	ENSMUSG00000027342	Pcna	6882.3	1.4018	0.0687186	20.3992	1.69919e-92	1.32579e-90
ENSG00000117410	ENSMUSG00000033379	Atp6v0b	8218.02	1.36218	0.0668308	20.3825	2.39346e-92	1.86439e-90
ENSG00000149923	ENSMUSG00000030697	Ppp4c	7150.59	1.33507	0.0655016	20.3822	2.40412e-92	1.86958e-90
ENSG00000168496	ENSMUSG00000024742	Fen1	2258.49	1.63294	0.0801292	20.3788	2.57738e-92	2.001e-90
ENSG00000112782	ENSMUSG00000023959	Clic5	553.569	-2.46651	0.121352	-20.3254	7.6738e-92	5.94783e-90
ENSG00000100479	ENSMUSG00000020974	Pole2	375.135	1.54454	0.075993	20.3248	7.76125e-92	6.00566e-90
ENSG00000099812	ENSMUSG00000035852	Misp	2368.48	3.22507	0.158759	20.3143	9.62016e-92	7.43181e-90
ENSG00000183145	ENSMUSG00000022941	Ripply3	188.318	3.14152	0.154675	20.3105	1.03828e-91	8.00778e-90
ENSG00000134222	ENSMUSG00000068744	Psrc1	656.847	1.86706	0.0919636	20.3022	1.23026e-91	9.4728e-90
ENSG00000116194	ENSMUSG00000033544	Angptl1	340.069	-3.03435	0.149475	-20.3	1.28528e-91	9.88016e-90
ENSG00000282840	#N/A	#N/A	6.53828	-2.68657	0.132392	-20.2925	1.49749e-91	1.14926e-89
ENSG00000279118	#N/A	#N/A	132.597	-1.97335	0.0972473	-20.2921	1.5096e-91	1.15666e-89
ENSG00000180044	ENSMUSG00000046999	1110032F04Rik	205.259	1.99621	0.0983848	20.2899	1.58009e-91	1.20869e-89
ENSG00000135094	ENSMUSG00000029597	Sds	661.791	2.25256	0.111116	20.2721	2.26964e-91	1.73333e-89
ENSG00000145362	ENSMUSG00000032826	Ank2	1134.56	-2.33454	0.115226	-20.2605	2.87216e-91	2.1899e-89
ENSG00000179546	ENSMUSG00000070687	Htr1d	70.5973	3.64478	0.179914	20.2584	2.99258e-91	2.27801e-89
ENSG00000153823	ENSMUSG00000045658	Pid1	459.622	-2.46431	0.121679	-20.2525	3.37756e-91	2.56689e-89
ENSG00000173757	ENSMUSG00000020919	Stat5b	5005.61	-1.19067	0.0588677	-20.2262	5.76262e-91	4.3724e-89
ENSG00000270513	#N/A	#N/A	3.62183	-3.37477	0.16686	-20.2252	5.88091e-91	4.45493e-89
ENSG00000169764	ENSMUSG00000001891	Ugp2	8016.74	-1.25569	0.0620868	-20.2247	5.93573e-91	4.4892e-89
ENSG00000127241	ENSMUSG00000022887	Masp1	79.6255	-3.72178	0.184067	-20.2197	6.57084e-91	4.96151e-89
ENSG00000204136	ENSMUSG00000035778	Ggta1	545.759	-2.03927	0.101035	-20.1839	1.3566e-90	1.02269e-88
ENSG00000143761	ENSMUSG00000048076	Arf1	39856.3	1.06953	0.0529928	20.1825	1.39418e-90	1.04933e-88
ENSG00000170989	ENSMUSG00000045092	S1pr1	1793.6	-2.00884	0.0995486	-20.1795	1.48347e-90	1.11474e-88
ENSG00000101542	ENSMUSG00000050840	Cdh20	25.8466	-3.26254	0.161709	-20.1753	1.61245e-90	1.20973e-88
ENSG00000102010	ENSMUSG00000031377	Bmx	110.264	-2.69116	0.133498	-20.1589	2.2486e-90	1.68429e-88
ENSG00000134375	ENSMUSG00000062580	Timm17a	4499.79	1.12371	0.0557589	20.1529	2.53579e-90	1.89638e-88
ENSG00000274290	ENSMUSG00000018102	H2bc4	145.348	3.09078	0.153375	20.1518	2.59475e-90	1.93737e-88
ENSG00000196616	ENSMUSG00000074207	Adh1	9414.44	-5.09081	0.252662	-20.1487	2.76124e-90	2.0584e-88
ENSG00000074416	ENSMUSG00000033174	Mgll	6471.58	-2.20535	0.109457	-20.1482	2.79237e-90	2.07829e-88
ENSG00000198932	ENSMUSG00000043384	Gprasp1	512.079	-2.04033	0.101283	-20.1449	2.98227e-90	2.21611e-88
ENSG00000185803	ENSMUSG00000022560	Slc52a2	3789.13	1.82929	0.090842	20.1371	3.49491e-90	2.59294e-88
ENSG00000155970	ENSMUSG00000039478	Micu3	143.05	-2.21375	0.109936	-20.1367	3.5231e-90	2.60972e-88
ENSG00000139734	ENSMUSG00000022021	Diaph3	631.799	2.29838	0.114165	20.1322	3.8567e-90	2.85231e-88
ENSG00000232021	ENSMUSG00000106086	Lef1os1	24.0163	2.40372	0.119566	20.1037	6.84799e-90	5.05661e-88
ENSG00000162367	ENSMUSG00000028717	Tal1	196.029	-1.93605	0.0963222	-20.0998	7.41575e-90	5.46722e-88
ENSG00000158966	ENSMUSG00000028532	Cachd1	1124.51	-2.08594	0.103786	-20.0985	7.60824e-90	5.60031e-88
ENSG00000224940	ENSMUSG00000079654	Prrt4	100.803	-3.58347	0.178596	-20.0647	1.50144e-89	1.10345e-87
ENSG00000141582	ENSMUSG00000039989	Cbx4	3204.2	1.69871	0.0847096	20.0533	1.88909e-89	1.38617e-87
ENSG00000237423	#N/A	#N/A	132.448	4.73977	0.236414	20.0486	2.07415e-89	1.51958e-87
ENSG00000215784	ENSMUSG00000055184	Fam72a	39.069	2.95967	0.147654	20.0447	2.24524e-89	1.64236e-87
ENSG00000131153	ENSMUSG00000031821	Gins2	1171.39	2.11599	0.105574	20.0427	2.33626e-89	1.70627e-87
ENSG00000189367	ENSMUSG00000004360	9330159F19Rik	4.14937	-4.24339	0.211768	-20.0379	2.57342e-89	1.87655e-87
ENSG00000213085	ENSMUSG00000026546	Cfap45	284.379	2.64466	0.131998	20.0357	2.69221e-89	1.96012e-87
ENSG00000261371	ENSMUSG00000020717	Pecam1	11631.3	-1.62533	0.0811314	-20.0333	2.82278e-89	2.052e-87
ENSG00000185818	ENSMUSG00000048142	Nat8l	1028.68	-3.19468	0.159549	-20.0232	3.46047e-89	2.51166e-87
ENSG00000221818	ENSMUSG00000022053	Ebf2	307.169	-2.24542	0.112183	-20.0158	4.01078e-89	2.90658e-87
ENSG00000164287	ENSMUSG00000078926	Cdc20b	300.59	6.60794	0.330198	20.0121	4.32446e-89	3.12905e-87
ENSG00000104524	ENSMUSG00000022571	Pycrl	1930.25	1.81404	0.0906631	20.0086	4.63467e-89	3.34833e-87
ENSG00000105609	ENSMUSG00000074419	Pira13	302.91	-2.77192	0.138624	-19.996	5.96182e-89	4.3005e-87
ENSG00000137713	ENSMUSG00000032058	Ppp2r1b	2424.31	-1.42437	0.071238	-19.9945	6.15308e-89	4.43164e-87
ENSG00000109794	ENSMUSG00000070044	Fam149a	236.679	-2.11407	0.105823	-19.9774	8.66001e-89	6.22762e-87
ENSG00000175305	ENSMUSG00000028212	Ccne2	358.836	2.29235	0.114781	19.9714	9.76361e-89	7.01048e-87
ENSG00000115504	ENSMUSG00000042302	Ehbp1	2092.45	-1.27255	0.0638049	-19.9444	1.6776e-88	1.20271e-86
ENSG00000065534	ENSMUSG00000022836	Mylk	8602.55	-2.23761	0.112216	-19.9402	1.82354e-88	1.30533e-86
ENSG00000186283	ENSMUSG00000060519	Tor3a	4193.6	1.02776	0.0515471	19.9382	1.89596e-88	1.35511e-86
ENSG00000112214	ENSMUSG00000028259	Fhl5	147.497	-2.61871	0.131349	-19.937	1.94202e-88	1.38591e-86
ENSG00000250934	#N/A	#N/A	9.89233	-3.71546	0.186362	-19.9368	1.95163e-88	1.39065e-86
ENSG00000157554	ENSMUSG00000040732	Erg	1071.6	-1.66025	0.0832876	-19.9339	2.06773e-88	1.47113e-86
ENSG00000136160	ENSMUSG00000022122	Ednrb	836.807	-2.17098	0.108935	-19.9292	2.27242e-88	1.61431e-86
ENSG00000065911	ENSMUSG00000005667	Mthfd2	4489.88	1.48013	0.0742708	19.9289	2.28598e-88	1.62149e-86
ENSG00000137135	ENSMUSG00000051517	Arhgef39	315.415	1.89891	0.0952889	19.928	2.32776e-88	1.64862e-86
ENSG00000101331	ENSMUSG00000027474	Ccm2l	138.715	-1.7172	0.0862156	-19.9175	2.872e-88	2.031e-86
ENSG00000136732	ENSMUSG00000090523	Gypc	1469	-1.91948	0.0963819	-19.9153	2.99589e-88	2.11542e-86
ENSG00000144045	ENSMUSG00000009145	Dqx1	128.54	3.88166	0.194997	19.9063	3.59115e-88	2.53192e-86
ENSG00000142731	ENSMUSG00000025758	Plk4	663.753	1.76016	0.0884879	19.8916	4.81428e-88	3.38918e-86
ENSG00000281769	#N/A	#N/A	41.3231	-4.665	0.234533	-19.8905	4.91421e-88	3.45433e-86
ENSG00000203585	#N/A	#N/A	16.0062	3.37556	0.169724	19.8886	5.1124e-88	3.58826e-86
ENSG00000182010	ENSMUSG00000037846	Rtkn2	584.96	2.09035	0.105108	19.8876	5.21154e-88	3.65237e-86
ENSG00000136011	ENSMUSG00000035459	Stab2	61.3478	-2.95242	0.148498	-19.8819	5.83956e-88	4.08638e-86
ENSG00000148541	ENSMUSG00000043259	Fam13c	157.696	-2.22214	0.11182	-19.8725	7.03715e-88	4.91707e-86
ENSG00000157510	ENSMUSG00000033032	Afap1l1	874.9	-1.53851	0.0774298	-19.8697	7.44281e-88	5.19277e-86
ENSG00000143321	ENSMUSG00000004897	Hdgf	24644.9	1.23801	0.0623292	19.8625	8.59664e-88	5.98887e-86
ENSG00000139641	ENSMUSG00000025366	Esyt1	9894.07	-1.03105	0.0519144	-19.8607	8.91453e-88	6.2011e-86
ENSG00000131944	ENSMUSG00000030493	Faap24	370.414	1.17702	0.0592905	19.8518	1.06365e-87	7.38794e-86
ENSG00000184500	ENSMUSG00000022912	Pros1	1602.26	-1.9412	0.0979315	-19.822	1.92278e-87	1.33356e-85
ENSG00000182325	ENSMUSG00000022559	Fbxl6	1069.45	1.76049	0.0888789	19.8077	2.55445e-87	1.76903e-85
ENSG00000183807	ENSMUSG00000019909	Fam162b	50.9252	-2.13074	0.10758	-19.806	2.64008e-87	1.82563e-85
ENSG00000163348	ENSMUSG00000047824	Pygo2	5802.33	0.943827	0.0476598	19.8034	2.78117e-87	1.92036e-85
ENSG00000134531	ENSMUSG00000030208	Emp1	13048.1	-1.85908	0.093919	-19.7945	3.31801e-87	2.28767e-85
ENSG00000240583	ENSMUSG00000004655	Aqp1	8610.35	-2.08674	0.105429	-19.7929	3.42764e-87	2.35978e-85
ENSG00000100568	ENSMUSG00000021124	Vti1b	2124.47	-0.883824	0.044657	-19.7914	3.53336e-87	2.42899e-85
ENSG00000133116	ENSMUSG00000058488	Kl	163.453	-2.46488	0.124578	-19.7858	3.94692e-87	2.70931e-85
ENSG00000141696	ENSMUSG00000006931	P3h4	2394.34	1.56412	0.0790809	19.7787	4.53981e-87	3.11173e-85
ENSG00000119333	ENSMUSG00000039715	Dync2i2	5242.94	1.56305	0.0790522	19.7724	5.15084e-87	3.52539e-85
ENSG00000085840	ENSMUSG00000028587	Orc1	389.341	2.28849	0.115746	19.7717	5.21637e-87	3.56502e-85
ENSG00000141404	ENSMUSG00000024524	Gnal	318.982	-2.12307	0.107407	-19.7666	5.76907e-87	3.93701e-85
ENSG00000143319	ENSMUSG00000048039	Isg20l2	4377.34	0.908166	0.045952	19.7633	6.15985e-87	4.19758e-85
ENSG00000104951	ENSMUSG00000074141	Il4i1	640.799	2.70975	0.137151	19.7574	6.93009e-87	4.71558e-85
ENSG00000125355	ENSMUSG00000036502	Tmem255a	210.824	-2.251	0.113998	-19.7461	8.67211e-87	5.89238e-85
ENSG00000143367	ENSMUSG00000005968	Tuft1	3612.94	1.50308	0.0761327	19.7428	9.2423e-87	6.2707e-85
ENSG00000019505	ENSMUSG00000027220	Syt13	3626.64	5.00485	0.25368	19.729	1.21493e-86	8.23113e-85
ENSG00000163888	ENSMUSG00000051146	Camk2n2	112.326	3.0009	0.152109	19.7285	1.22661e-86	8.29821e-85
ENSG00000167619	ENSMUSG00000043843	Tmem145	262.967	3.83329	0.194333	19.7254	1.30475e-86	8.81415e-85
ENSG00000080293	ENSMUSG00000026387	Sctr	11.7328	-2.99614	0.151994	-19.7122	1.69486e-86	1.1433e-84
ENSG00000130545	ENSMUSG00000044279	Crb3	860.307	1.58349	0.0803433	19.7091	1.80095e-86	1.21311e-84
ENSG00000129757	ENSMUSG00000037664	Cdkn1c	1039.2	-2.0866	0.105902	-19.703	2.03239e-86	1.36704e-84
ENSG00000167100	ENSMUSG00000047181	Samd14	108.621	1.89395	0.09617	19.6938	2.43698e-86	1.63683e-84
ENSG00000076554	ENSMUSG00000027506	Tpd52	13344.2	1.88158	0.0955568	19.6907	2.59153e-86	1.73814e-84
ENSG00000198788	ENSMUSG00000025515	Muc2	619.592	7.58612	0.385367	19.6854	2.87543e-86	1.9258e-84
ENSG00000088854	ENSMUSG00000027309	Dnaaf9	1511.6	-1.17724	0.0598091	-19.6833	2.99605e-86	2.00372e-84
ENSG00000164035	ENSMUSG00000054690	Emcn	1230.28	-1.91914	0.0975144	-19.6805	3.16592e-86	2.1143e-84
ENSG00000011304	ENSMUSG00000006498	Ptbp1	16094.5	0.663338	0.0337157	19.6744	3.57102e-86	2.38144e-84
ENSG00000114019	ENSMUSG00000032531	Amotl2	4022.85	-1.46698	0.0745951	-19.666	4.22081e-86	2.81077e-84
ENSG00000137825	ENSMUSG00000027296	Itpka	82.6152	3.34612	0.170281	19.6506	5.71747e-86	3.80203e-84
ENSG00000155016	ENSMUSG00000027983	Cyp2u1	642.993	-1.40403	0.0714849	-19.641	6.90799e-86	4.5872e-84
ENSG00000221955	ENSMUSG00000035506	Slc12a8	1335.92	1.53769	0.0783195	19.6336	7.98357e-86	5.29392e-84
ENSG00000138722	ENSMUSG00000054641	Mmrn1	649.752	-3.3742	0.171871	-19.6321	8.21768e-86	5.44145e-84
ENSG00000228168	#N/A	#N/A	75.6818	2.98233	0.151954	19.6265	9.18176e-86	6.07124e-84
ENSG00000145757	ENSMUSG00000021590	Spata9	25.8095	-1.791	0.0912628	-19.6247	9.52145e-86	6.28698e-84
ENSG00000225398	#N/A	#N/A	4.60242	-3.27647	0.166968	-19.6234	9.76331e-86	6.4376e-84
ENSG00000136492	ENSMUSG00000034329	Brip1	690.239	2.2009	0.112201	19.6158	1.13403e-85	7.4669e-84
ENSG00000277737	#N/A	#N/A	22.1541	-5.6564	0.288363	-19.6156	1.1389e-85	7.48841e-84
ENSG00000172403	ENSMUSG00000050315	Synpo2	4322.87	-2.53757	0.129424	-19.6066	1.35725e-85	8.91161e-84
ENSG00000113578	ENSMUSG00000036585	Fgf1	1057.14	-2.07266	0.105765	-19.5969	1.64205e-85	1.07665e-83
ENSG00000273162	#N/A	#N/A	36.6538	2.07485	0.105914	19.59	1.88361e-85	1.2333e-83
ENSG00000173391	ENSMUSG00000030162	Olr1	1176.55	2.23141	0.113912	19.589	1.92084e-85	1.25592e-83
ENSG00000156802	ENSMUSG00000022360	Atad2	4995.23	1.96573	0.100387	19.5816	2.22049e-85	1.44982e-83
ENSG00000086232	ENSMUSG00000029613	Eif2ak1	14325.7	0.871401	0.0445117	19.5769	2.43387e-85	1.58693e-83
ENSG00000160298	ENSMUSG00000009114	2610028H24Rik	558.358	1.72358	0.0880456	19.576	2.47561e-85	1.6119e-83
ENSG00000167977	ENSMUSG00000016946	Kctd5	2508.66	1.07994	0.0552005	19.564	3.1377e-85	2.04016e-83
ENSG00000164736	ENSMUSG00000025902	Sox17	268.459	-2.16205	0.110538	-19.5593	3.43853e-85	2.23266e-83
ENSG00000135447	ENSMUSG00000022490	Ppp1r1a	1530.77	-3.84945	0.196866	-19.5537	3.83675e-85	2.48778e-83
ENSG00000231943	#N/A	#N/A	4.03977	-3.5723	0.18278	-19.5443	4.61383e-85	2.9875e-83
ENSG00000186193	ENSMUSG00000026955	Sapcd2	766.295	2.24248	0.114778	19.5375	5.2724e-85	3.40922e-83
ENSG00000104738	ENSMUSG00000022673	Mcm4	8317.01	1.80106	0.0921979	19.5348	5.56142e-85	3.59114e-83
ENSG00000231638	#N/A	#N/A	10.919	-3.22434	0.165107	-19.5287	6.25754e-85	4.03508e-83
ENSG00000130520	ENSMUSG00000031848	Lsm4	5718.58	1.39333	0.0713536	19.5272	6.45194e-85	4.15471e-83
ENSG00000178385	ENSMUSG00000051344	Plekhm3	910.891	-1.54004	0.0788876	-19.5219	7.15446e-85	4.60077e-83
ENSG00000276365	ENSMUSG00000065592	Mir145a	17.9171	-3.58392	0.183608	-19.5194	7.51145e-85	4.82371e-83
ENSG00000206384	ENSMUSG00000043719	Col6a6	295.951	-3.19479	0.163774	-19.5073	9.51486e-85	6.10189e-83
ENSG00000103495	ENSMUSG00000030678	Maz	1036.29	1.19986	0.0615173	19.5045	1.00599e-84	6.44259e-83
ENSG00000106367	ENSMUSG00000004849	Ap1s1	3159.8	1.2424	0.0637172	19.4986	1.1282e-84	7.21543e-83
ENSG00000162618	ENSMUSG00000039167	Adgrl4	2064.33	-1.66034	0.0851914	-19.4895	1.34799e-84	8.60931e-83
ENSG00000179776	ENSMUSG00000031871	Cdh5	3147.59	-1.62088	0.08317	-19.4888	1.3674e-84	8.72134e-83
ENSG00000163382	ENSMUSG00000028070	Naxe	7172.2	1.33057	0.0683097	19.4786	1.66905e-84	1.06308e-82
ENSG00000177542	ENSMUSG00000019082	Slc25a22	1978.76	1.5395	0.0790525	19.4744	1.80991e-84	1.15058e-82
ENSG00000284753	ENSMUSG00000115219	Eef1akmt4	319.608	2.12164	0.108945	19.4744	1.81133e-84	1.15058e-82
ENSG00000164919	ENSMUSG00000014313	Cox6c	23936.7	2.80837	0.144281	19.4646	2.19285e-84	1.39103e-82
ENSG00000232079	#N/A	#N/A	46.4417	-4.17932	0.214755	-19.4609	2.35806e-84	1.49381e-82
ENSG00000172840	ENSMUSG00000048371	Pdp2	965.947	-1.18849	0.0611171	-19.4461	3.14416e-84	1.98911e-82
ENSG00000186453	ENSMUSG00000079177	Fam228a	9.48842	-2.61565	0.134531	-19.4427	3.35808e-84	2.12157e-82
ENSG00000059573	ENSMUSG00000025007	Aldh18a1	8054.97	1.04251	0.0536209	19.4422	3.39394e-84	2.14134e-82
ENSG00000233542	#N/A	#N/A	13.9335	2.70181	0.139007	19.4366	3.78735e-84	2.38634e-82
ENSG00000120334	ENSMUSG00000026708	Cenpl	663.076	1.38126	0.0710655	19.4364	3.79746e-84	2.38949e-82
ENSG00000119969	ENSMUSG00000025001	Hells	1026.71	1.76655	0.0908921	19.4357	3.85096e-84	2.4199e-82
ENSG00000198930	#N/A	#N/A	42.7047	8.63219	0.444168	19.4345	3.94082e-84	2.47305e-82
ENSG00000259407	#N/A	#N/A	18.4368	-2.00358	0.103141	-19.4255	4.6946e-84	2.94214e-82
ENSG00000046889	ENSMUSG00000048960	Prex2	756.008	-2.26096	0.116423	-19.4202	5.20575e-84	3.25812e-82
ENSG00000166473	ENSMUSG00000034416	Pkd1l2	138.664	-2.80696	0.144576	-19.4152	5.74381e-84	3.59007e-82
ENSG00000071553	ENSMUSG00000019087	Atp6ap1	16998.3	1.22068	0.0628881	19.4104	6.3078e-84	3.93733e-82
ENSG00000189221	ENSMUSG00000025037	Maoa	2755.45	-3.29823	0.169973	-19.4044	7.07768e-84	4.41201e-82
ENSG00000233554	#N/A	#N/A	59.8649	-1.6431	0.0847123	-19.3962	8.30958e-84	5.17305e-82
ENSG00000122565	ENSMUSG00000029836	Cbx3	14344.2	0.99067	0.0511467	19.3692	1.40473e-83	8.73336e-82
ENSG00000160688	ENSMUSG00000042642	Flad1	3710.29	1.26003	0.0650619	19.3667	1.47534e-83	9.14811e-82
ENSG00000272482	#N/A	#N/A	19.6472	-2.39176	0.123498	-19.3667	1.47416e-83	9.14811e-82
ENSG00000128165	ENSMUSG00000054136	Adm2	883.464	2.1899	0.113084	19.3652	1.51669e-83	9.39203e-82
ENSG00000231123	#N/A	#N/A	13.606	4.55127	0.23518	19.3523	1.94896e-83	1.20529e-81
ENSG00000138346	ENSMUSG00000036875	Dna2	575.135	1.73524	0.0896721	19.351	1.99969e-83	1.23341e-81
ENSG00000104413	ENSMUSG00000040728	Esrp1	9324.58	1.62332	0.0838882	19.351	1.99747e-83	1.23341e-81
ENSG00000103522	ENSMUSG00000030745	Il21r	245.811	2.62984	0.135935	19.3463	2.18947e-83	1.34869e-81
ENSG00000198478	ENSMUSG00000032261	Sh3bgrl2	1372.84	-1.91164	0.0988122	-19.3462	2.19382e-83	1.34959e-81
ENSG00000136811	ENSMUSG00000026790	Odf2	3750.95	0.956046	0.0494238	19.3438	2.29689e-83	1.41114e-81
ENSG00000103550	ENSMUSG00000030980	Knop1	1424.98	1.03432	0.0534779	19.341	2.42621e-83	1.48863e-81
ENSG00000198885	ENSMUSG00000074825	Itpripl1	187.985	-2.34095	0.121194	-19.3157	3.96481e-83	2.42949e-81
ENSG00000184005	ENSMUSG00000052544	St6galnac3	190.72	-1.87125	0.0969383	-19.3035	5.01544e-83	3.06925e-81
ENSG00000140299	ENSMUSG00000011958	Bnip2	3491.59	-0.893544	0.0463056	-19.2967	5.72813e-83	3.50081e-81
ENSG00000277631	#N/A	#N/A	7.25169	-3.64605	0.189001	-19.2912	6.36339e-83	3.88399e-81
ENSG00000226806	#N/A	#N/A	10.8591	4.01321	0.208039	19.2907	6.43575e-83	3.92304e-81
ENSG00000118762	ENSMUSG00000034462	Pkd2	1860.17	-1.43268	0.0742712	-19.2898	6.53673e-83	3.97942e-81
ENSG00000175130	ENSMUSG00000047945	Marcksl1	21396.3	1.45019	0.0751835	19.2886	6.69263e-83	4.06903e-81
ENSG00000167394	ENSMUSG00000049728	Zfp668	269.429	1.05697	0.0548137	19.283	7.46371e-83	4.53196e-81
ENSG00000235123	#N/A	#N/A	843.879	7.11093	0.36914	19.2635	1.08814e-82	6.59864e-81
ENSG00000181092	ENSMUSG00000022878	Adipoq	6058.03	-5.13883	0.266835	-19.2585	1.19825e-82	7.25691e-81
ENSG00000204301	ENSMUSG00000015468	Notch4	1536.15	-1.4957	0.0776694	-19.2572	1.22804e-82	7.42771e-81
ENSG00000156298	ENSMUSG00000058254	Tspan7	630.508	-2.4232	0.125894	-19.2479	1.46878e-82	8.87236e-81
ENSG00000249679	#N/A	#N/A	53.1189	-2.43152	0.126372	-19.241	1.67931e-82	1.01311e-80
ENSG00000163378	ENSMUSG00000035245	Eogt	1429.17	-1.28706	0.0668972	-19.2394	1.73348e-82	1.04444e-80
ENSG00000158850	ENSMUSG00000052423	B4galt3	4354.71	1.23929	0.0644148	19.2392	1.73731e-82	1.0454e-80
ENSG00000092820	ENSMUSG00000052397	Ezr	22666.1	1.28472	0.0667955	19.2336	1.9371e-82	1.16412e-80
ENSG00000182916	ENSMUSG00000079428	Tceal7	135.702	-2.12623	0.110557	-19.2319	2.00091e-82	1.20093e-80
ENSG00000231170	#N/A	#N/A	17.2518	-2.35237	0.122326	-19.2304	2.06084e-82	1.23532e-80
ENSG00000125505	ENSMUSG00000035596	Mboat7	7255.1	1.41957	0.0738311	19.2272	2.19069e-82	1.31147e-80
ENSG00000087237	#N/A	#N/A	130.127	-2.17371	0.113079	-19.2229	2.38182e-82	1.42407e-80
ENSG00000178878	ENSMUSG00000090698	Apold1	2539.23	-2.0298	0.105677	-19.2075	3.20297e-82	1.91259e-80
ENSG00000084628	ENSMUSG00000078532	Nkain1	2540.65	3.94392	0.205471	19.1946	4.10794e-82	2.44985e-80
ENSG00000287566	#N/A	#N/A	100.709	3.55184	0.185083	19.1905	4.444e-82	2.64689e-80
ENSG00000249082	#N/A	#N/A	42.7994	6.05577	0.31562	19.1869	4.76519e-82	2.83459e-80
ENSG00000266995	#N/A	#N/A	15.285	3.33686	0.173935	19.1845	4.9891e-82	2.96402e-80
ENSG00000006118	ENSMUSG00000024736	Tmem132a	5602	2.16072	0.112712	19.1702	6.56368e-82	3.89453e-80
ENSG00000287148	#N/A	#N/A	106.495	-5.50669	0.287304	-19.1668	7.01396e-82	4.15644e-80
ENSG00000267013	#N/A	#N/A	114.961	3.53257	0.184321	19.1653	7.21059e-82	4.26756e-80
ENSG00000196584	ENSMUSG00000028933	Xrcc2	459.54	1.89257	0.0987709	19.1612	7.79896e-82	4.60995e-80
ENSG00000085552	ENSMUSG00000037995	Igsf9	3109.55	1.97465	0.10307	19.1583	8.25024e-82	4.87055e-80
ENSG00000232434	ENSMUSG00000029419	Ajm1	302.737	2.05341	0.107228	19.1499	9.69737e-82	5.71766e-80
ENSG00000254389	#N/A	#N/A	293.393	1.78772	0.0933783	19.1449	1.06679e-81	6.28196e-80
ENSG00000145777	ENSMUSG00000024379	Tslp	48.6544	-3.21792	0.16809	-19.144	1.08554e-81	6.38436e-80
ENSG00000235904	#N/A	#N/A	19.9585	-2.81834	0.147253	-19.1395	1.18493e-81	6.96014e-80
ENSG00000148730	ENSMUSG00000020091	Eif4ebp2	12442.5	-1.01041	0.0527956	-19.1381	1.21637e-81	7.13586e-80
ENSG00000144583	ENSMUSG00000039372	Marchf4	33.2647	4.03675	0.211127	19.12	1.72058e-81	1.00812e-79
ENSG00000186891	ENSMUSG00000041954	Tnfrsf18	525.034	2.90371	0.151872	19.1194	1.7395e-81	1.01794e-79
ENSG00000121671	ENSMUSG00000068742	Cry2	3218.53	-1.18699	0.062098	-19.1148	1.90215e-81	1.11172e-79
ENSG00000116128	ENSMUSG00000038256	Bcl9	3684.69	1.25236	0.0655195	19.1143	1.9211e-81	1.1214e-79
ENSG00000186188	ENSMUSG00000054200	Ffar4	110.403	-2.01367	0.105354	-19.1135	1.95008e-81	1.1369e-79
ENSG00000235172	#N/A	#N/A	9.43099	-2.08746	0.109215	-19.1133	1.95539e-81	1.13858e-79
ENSG00000101463	ENSMUSG00000074736	Syndig1	427.4	2.83442	0.148299	19.1129	1.97192e-81	1.14677e-79
ENSG00000257167	#N/A	#N/A	169.24	1.72216	0.0901063	19.1125	1.98713e-81	1.15419e-79
ENSG00000180660	ENSMUSG00000056947	Mab21l1	110.643	-2.6485	0.138597	-19.1093	2.11353e-81	1.22608e-79
ENSG00000185507	ENSMUSG00000025498	Irf7	2483.43	1.94277	0.101686	19.1056	2.26668e-81	1.3133e-79
ENSG00000127329	ENSMUSG00000020154	Ptprb	1707.21	-1.84004	0.0963477	-19.0979	2.62848e-81	1.52104e-79
ENSG00000267069	#N/A	#N/A	7.45713	-3.26069	0.170752	-19.0961	2.71902e-81	1.57149e-79
ENSG00000124440	ENSMUSG00000004328	Hif3a	143.568	-3.72745	0.19526	-19.0897	3.07815e-81	1.77686e-79
ENSG00000143748	ENSMUSG00000026516	Nvl	2450.09	1.29346	0.0677849	19.0819	3.57189e-81	2.05934e-79
ENSG00000272777	#N/A	#N/A	41.3182	-1.45631	0.0763216	-19.0812	3.61599e-81	2.0822e-79
ENSG00000178695	ENSMUSG00000098557	Kctd12	6864.41	-1.59554	0.083632	-19.0781	3.83641e-81	2.20641e-79
ENSG00000136114	ENSMUSG00000031480	Thsd1	368.793	-1.44529	0.0757955	-19.0683	4.63052e-81	2.65985e-79
ENSG00000101255	ENSMUSG00000032715	Trib3	2692.49	1.67005	0.0876137	19.0615	5.27628e-81	3.02707e-79
ENSG00000105388	ENSMUSG00000074272	Ceacam1	2843.95	5.28703	0.277426	19.0574	5.70132e-81	3.26692e-79
ENSG00000123136	ENSMUSG00000005481	Ddx39a	3747.82	1.50875	0.0791879	19.0527	6.23715e-81	3.56959e-79
ENSG00000237442	#N/A	#N/A	183.053	6.62362	0.347998	19.0335	9.00308e-81	5.14626e-79
ENSG00000185686	ENSMUSG00000028591	Pramel13	1638.02	5.91835	0.310988	19.0308	9.48456e-81	5.41488e-79
ENSG00000011021	ENSMUSG00000029016	Clcn6	1031.71	-0.966577	0.0508076	-19.0243	1.07396e-80	6.12393e-79
ENSG00000141668	ENSMUSG00000024647	Cbln2	685.556	5.9002	0.310152	19.0236	1.08725e-80	6.19219e-79
ENSG00000120156	ENSMUSG00000006386	Tek	929.664	-1.84505	0.0969953	-19.022	1.12113e-80	6.37736e-79
ENSG00000091436	ENSMUSG00000004085	Map3k20	4797.82	-1.50264	0.0790013	-19.0205	1.15365e-80	6.55441e-79
ENSG00000131480	ENSMUSG00000078651	Aoc2	79.1379	-2.27584	0.119688	-19.0148	1.28745e-80	7.30567e-79
ENSG00000226005	#N/A	#N/A	13.6246	-3.80865	0.200455	-19	1.70511e-80	9.66403e-79
ENSG00000094963	ENSMUSG00000040170	Fmo2	1917.48	-3.17982	0.167394	-18.996	1.83927e-80	1.04118e-78
ENSG00000166912	ENSMUSG00000030522	Mtmr10	1699	-1.06272	0.0559568	-18.9918	1.99472e-80	1.12781e-78
ENSG00000091704	ENSMUSG00000054446	Cpa1	19.212	-4.14095	0.218087	-18.9876	2.15874e-80	1.21908e-78
ENSG00000238018	#N/A	#N/A	49.4517	-2.49047	0.131258	-18.9738	2.80786e-80	1.58374e-78
ENSG00000049245	ENSMUSG00000028955	Vamp3	5761.38	-0.768379	0.0405219	-18.9621	3.51148e-80	1.97822e-78
ENSG00000161281	ENSMUSG00000074218	Cox7a1	600.699	-2.49915	0.131859	-18.9532	4.15534e-80	2.33813e-78
ENSG00000106689	ENSMUSG00000000247	Lhx2	40.2151	4.46798	0.235825	18.9461	4.75188e-80	2.67058e-78
ENSG00000117155	ENSMUSG00000036825	Ssx2ip	1907.82	1.26404	0.0667359	18.9409	5.25229e-80	2.94827e-78
ENSG00000164946	ENSMUSG00000059049	Frem1	338.939	-2.88517	0.152449	-18.9255	7.03753e-80	3.94565e-78
ENSG00000272701	#N/A	#N/A	16.0995	-2.7072	0.143091	-18.9195	7.88432e-80	4.41513e-78
ENSG00000249669	ENSMUSG00000097324	Carmn	984.916	-2.86671	0.151608	-18.9086	9.68058e-80	5.41453e-78
ENSG00000176194	ENSMUSG00000024526	Cidea	596.846	-4.90994	0.259776	-18.9007	1.12646e-79	6.29298e-78
ENSG00000184601	ENSMUSG00000043122	A530016L24Rik	94.5183	-5.12004	0.270911	-18.8994	1.15463e-79	6.44269e-78
ENSG00000066044	ENSMUSG00000040028	Elavl1	5617.81	0.638051	0.0337629	18.898	1.18482e-79	6.60326e-78
ENSG00000166159	ENSMUSG00000055003	Lrtm2	95.2851	5.52245	0.292338	18.8906	1.36301e-79	7.58733e-78
ENSG00000164741	ENSMUSG00000031523	Dlc1	3126.36	-1.76633	0.093506	-18.89	1.37752e-79	7.65896e-78
ENSG00000179094	ENSMUSG00000020893	Per1	2901.78	-2.05987	0.109054	-18.8885	1.41783e-79	7.87378e-78
ENSG00000140009	ENSMUSG00000021055	Esr2	47.105	-2.02572	0.107264	-18.8854	1.50274e-79	8.33539e-78
ENSG00000232821	#N/A	#N/A	12.8065	-3.31636	0.175665	-18.8789	1.70223e-79	9.43075e-78
ENSG00000235875	#N/A	#N/A	2.01089	-3.06733	0.162554	-18.8695	2.03026e-79	1.12349e-77
ENSG00000163507	ENSMUSG00000033031	Cip2a	671.991	1.891	0.100216	18.8692	2.04185e-79	1.12856e-77
ENSG00000283383	#N/A	#N/A	5.5499	-2.62969	0.139456	-18.8568	2.58414e-79	1.42661e-77
ENSG00000204978	ENSMUSG00000074261	Erich4	2.92568	-2.74245	0.145442	-18.856	2.62316e-79	1.44644e-77
ENSG00000205038	ENSMUSG00000038725	Pkhd1l1	109.717	-3.17844	0.168573	-18.8549	2.67641e-79	1.47407e-77
ENSG00000167553	ENSMUSG00000043091	Tuba1c	3726.95	1.36817	0.0725825	18.8498	2.94935e-79	1.62249e-77
ENSG00000197903	ENSMUSG00000018102	H2bc4	1951.18	2.11401	0.112163	18.8477	3.07041e-79	1.68711e-77
ENSG00000260947	#N/A	#N/A	28.5274	-3.20816	0.170222	-18.8469	3.11685e-79	1.71061e-77
ENSG00000203727	ENSMUSG00000060487	Samd5	511.444	-2.94028	0.156012	-18.8466	3.13595e-79	1.71908e-77
ENSG00000145335	ENSMUSG00000025889	Snca	106.811	-1.86079	0.0987439	-18.8446	3.25242e-79	1.78084e-77
ENSG00000108924	ENSMUSG00000003949	Hlf	771.054	-2.84649	0.151065	-18.8428	3.36742e-79	1.84166e-77
ENSG00000154252	ENSMUSG00000094651	Gal3st2	46.4231	4.7649	0.252942	18.8379	3.69462e-79	2.01825e-77
ENSG00000197451	ENSMUSG00000020358	Hnrnpab	8625.9	1.04378	0.0554128	18.8364	3.79804e-79	2.07232e-77
ENSG00000072657	ENSMUSG00000050663	Trhde	60.8381	-3.97977	0.211299	-18.8348	3.9165e-79	2.13447e-77
ENSG00000049768	ENSMUSG00000039521	Foxp3	304.011	2.19976	0.116804	18.8329	4.0595e-79	2.20983e-77
ENSG00000086548	ENSMUSG00000074272	Ceacam1	10136.2	4.74465	0.252067	18.823	4.8971e-79	2.66269e-77
ENSG00000275120	#N/A	#N/A	11.627	-1.71623	0.0912025	-18.8178	5.40085e-79	2.93319e-77
ENSG00000182118	ENSMUSG00000043068	Fam89a	427.462	-2.46993	0.13127	-18.8156	5.62904e-79	3.05357e-77
ENSG00000214796	#N/A	#N/A	238.615	2.51599	0.13372	18.8154	5.65232e-79	3.06265e-77
ENSG00000081041	ENSMUSG00000029380	Cxcl1	289.658	-3.40872	0.181231	-18.8087	6.40969e-79	3.46901e-77
ENSG00000170525	ENSMUSG00000026773	Pfkfb3	9171.68	-1.96336	0.104387	-18.8084	6.4433e-79	3.48318e-77
ENSG00000154188	ENSMUSG00000022309	Angpt1	428.992	-2.7073	0.143964	-18.8054	6.82699e-79	3.68634e-77
ENSG00000184811	ENSMUSG00000046275	Trarg1	2027.19	-5.0259	0.267373	-18.7974	7.93646e-79	4.28048e-77
ENSG00000253434	#N/A	#N/A	9.01161	-5.04856	0.268602	-18.7957	8.18875e-79	4.41146e-77
ENSG00000165507	ENSMUSG00000048489	Depp1	5961.77	-2.19585	0.116833	-18.7948	8.32421e-79	4.47929e-77
ENSG00000164047	ENSMUSG00000038357	Camp	75.8935	3.96338	0.210882	18.7943	8.40811e-79	4.51924e-77
ENSG00000174899	#N/A	#N/A	106.084	-2.86469	0.15244	-18.7922	8.75125e-79	4.69828e-77
ENSG00000255642	#N/A	#N/A	96.901	-1.66603	0.0886577	-18.7917	8.8224e-79	4.73105e-77
ENSG00000270412	#N/A	#N/A	6.785	-2.09338	0.111434	-18.7858	9.8693e-79	5.2864e-77
ENSG00000143294	ENSMUSG00000004895	Prcc	5259.38	0.962612	0.0512542	18.7811	1.07741e-78	5.76444e-77
ENSG00000144554	ENSMUSG00000034023	Fancd2	1168.3	1.48553	0.0791083	18.7784	1.13461e-78	6.06356e-77
ENSG00000164879	ENSMUSG00000027559	Car3	246.81	-3.71033	0.197658	-18.7715	1.293e-78	6.90215e-77
ENSG00000119714	ENSMUSG00000047415	Gpr68	717.824	1.76012	0.0938125	18.7621	1.5427e-78	8.2257e-77
ENSG00000124785	ENSMUSG00000039114	Nrn1	1042.75	-2.20419	0.117495	-18.7598	1.60855e-78	8.56703e-77
ENSG00000167074	ENSMUSG00000022389	Tef	1848.77	-1.37828	0.0734813	-18.7568	1.70229e-78	9.056e-77
ENSG00000197153	ENSMUSG00000099517	H3c8	16.3189	4.67089	0.249202	18.7434	2.19338e-78	1.16553e-76
ENSG00000104321	ENSMUSG00000032769	Trpa1	276.26	4.68183	0.249926	18.7329	2.67164e-78	1.41806e-76
ENSG00000126895	ENSMUSG00000031390	Avpr2	90.9764	-2.72135	0.145279	-18.7319	2.72108e-78	1.44266e-76
ENSG00000160293	ENSMUSG00000009621	Vav2	3677.98	1.08998	0.0582028	18.7272	2.9708e-78	1.57328e-76
ENSG00000214140	ENSMUSG00000075410	Prcd	42.2017	-1.8556	0.0991104	-18.7225	3.24479e-78	1.71644e-76
ENSG00000079819	ENSMUSG00000019978	Epb41l2	4614.16	-1.64175	0.0876895	-18.7223	3.25579e-78	1.72031e-76
ENSG00000097033	ENSMUSG00000037062	Sh3glb1	7767.83	-0.831288	0.0444012	-18.7222	3.26557e-78	1.72354e-76
ENSG00000129925	ENSMUSG00000024180	Pgap6	3742.57	1.27583	0.0681589	18.7185	3.50064e-78	1.84552e-76
ENSG00000120738	ENSMUSG00000038418	Egr1	21588	-2.67166	0.142777	-18.7121	3.94747e-78	2.07875e-76
ENSG00000249249	#N/A	#N/A	66.414	-1.46742	0.0784563	-18.7036	4.62687e-78	2.43379e-76
ENSG00000183248	ENSMUSG00000064125	Prr36	1748.35	2.20938	0.118143	18.7009	4.86491e-78	2.55613e-76
ENSG00000126785	ENSMUSG00000046768	Rhoj	930.777	-1.56691	0.0837888	-18.7007	4.88202e-78	2.56224e-76
ENSG00000122591	ENSMUSG00000028995	Hycc1	1320.37	-1.86381	0.0996678	-18.7002	4.93389e-78	2.58656e-76
ENSG00000164045	ENSMUSG00000032477	Cdc25a	487.834	2.18017	0.116591	18.6993	5.01423e-78	2.62574e-76
ENSG00000129680	ENSMUSG00000067878	Map7d3	665.899	-1.86828	0.0999331	-18.6953	5.40291e-78	2.82611e-76
ENSG00000122707	ENSMUSG00000028476	Reck	1127.13	-1.73715	0.0929305	-18.693	5.64189e-78	2.94782e-76
ENSG00000089351	ENSMUSG00000001248	Gramd1a	5463.36	1.08098	0.0578432	18.6882	6.18034e-78	3.22556e-76
ENSG00000117682	ENSMUSG00000012117	Dhdds	2550.59	-0.855478	0.0458078	-18.6754	7.85249e-78	4.0937e-76
ENSG00000013588	ENSMUSG00000046733	Gprc5a	19004.5	2.36464	0.12666	18.6692	8.82206e-78	4.59404e-76
ENSG00000157766	ENSMUSG00000030607	Acan	386.33	3.21648	0.172394	18.6577	1.0928e-77	5.68437e-76
ENSG00000275223	#N/A	#N/A	32.8543	2.48772	0.133361	18.654	1.17219e-77	6.09058e-76
ENSG00000150048	ENSMUSG00000033082	Clec1a	182.42	-1.63944	0.0878896	-18.6534	1.18595e-77	6.15522e-76
ENSG00000136161	ENSMUSG00000022106	Rcbtb2	859.604	-1.15034	0.0616845	-18.6487	1.29403e-77	6.70876e-76
ENSG00000149554	ENSMUSG00000032113	Chek1	957.326	1.85906	0.0998171	18.6246	2.02843e-77	1.05045e-75
ENSG00000179958	ENSMUSG00000042462	Dctpp1	2431.16	1.24548	0.0669017	18.6166	2.35646e-77	1.21898e-75
ENSG00000107562	ENSMUSG00000061353	Cxcl12	8755.24	-1.91247	0.102735	-18.6157	2.39927e-77	1.23976e-75
ENSG00000138092	ENSMUSG00000020652	Cenpo	571.396	1.35272	0.0726807	18.6118	2.57905e-77	1.33118e-75
ENSG00000177602	ENSMUSG00000050107	Haspin	153.93	2.0305	0.109107	18.6101	2.66085e-77	1.37189e-75
ENSG00000154856	ENSMUSG00000071847	Apcdd1	1678.04	-2.12435	0.114161	-18.6085	2.74333e-77	1.41286e-75
ENSG00000184937	ENSMUSG00000016458	Wt1	303.183	4.73522	0.254494	18.6064	2.85063e-77	1.46651e-75
ENSG00000117594	ENSMUSG00000016194	Hsd11b1	239.621	-2.69083	0.144733	-18.5917	3.75156e-77	1.92788e-75
ENSG00000109265	ENSMUSG00000036377	Cracd	383.276	2.68881	0.144689	18.5833	4.38527e-77	2.25106e-75
ENSG00000260192	#N/A	#N/A	9.30831	-3.45684	0.186027	-18.5824	4.45834e-77	2.28606e-75
ENSG00000234996	#N/A	#N/A	48.9309	2.31338	0.124518	18.5787	4.77936e-77	2.44799e-75
ENSG00000008735	ENSMUSG00000022619	Mapk8ip2	1898.7	2.72478	0.146694	18.5746	5.16085e-77	2.64049e-75
ENSG00000100154	ENSMUSG00000033209	Ttc28	1516.01	-1.39628	0.0751734	-18.5741	5.21017e-77	2.66282e-75
ENSG00000232742	#N/A	#N/A	11.9544	-1.71088	0.0921192	-18.5724	5.37037e-77	2.7417e-75
ENSG00000150347	ENSMUSG00000019947	Arid5b	5201.38	-1.48243	0.0798208	-18.572	5.4143e-77	2.76112e-75
ENSG00000253686	#N/A	#N/A	70.7229	-3.1107	0.167742	-18.5445	9.02844e-77	4.5992e-75
ENSG00000241644	ENSMUSG00000003477	Inmt	316.146	-2.51969	0.135877	-18.5439	9.12886e-77	4.6453e-75
ENSG00000105699	ENSMUSG00000001247	Lsr	8685.51	1.58233	0.085334	18.5428	9.33228e-77	4.74365e-75
ENSG00000275713	ENSMUSG00000018102	H2bc4	296.408	3.27322	0.176537	18.5412	9.60116e-77	4.87504e-75
ENSG00000276966	ENSMUSG00000060639	H4c9	152.772	3.83618	0.206925	18.539	1.00139e-76	5.07909e-75
ENSG00000137463	ENSMUSG00000037161	Mgarp	15.478	-2.26762	0.122318	-18.5387	1.00595e-76	5.09121e-75
ENSG00000118804	ENSMUSG00000047963	Stbd1	121.347	-1.69615	0.0914923	-18.5388	1.00527e-76	5.09121e-75
ENSG00000012822	ENSMUSG00000023055	Calcoco1	4790.5	-1.04459	0.0564278	-18.5119	1.6562e-76	8.37313e-75
ENSG00000185561	ENSMUSG00000038217	Tlcd2	756.433	-1.65074	0.0892025	-18.5055	1.86354e-76	9.41119e-75
ENSG00000203876	#N/A	#N/A	12.7975	-2.28922	0.123769	-18.4959	2.22984e-76	1.12489e-74
ENSG00000165795	ENSMUSG00000004558	Ndrg2	6694.63	-2.18779	0.118344	-18.4868	2.63807e-76	1.3294e-74
ENSG00000280302	#N/A	#N/A	5.92681	-3.6387	0.196931	-18.477	3.16275e-76	1.59209e-74
ENSG00000204767	ENSMUSG00000069911	Insyn2b	244.877	-3.52194	0.190769	-18.4618	4.19503e-76	2.10945e-74
ENSG00000163689	ENSMUSG00000021747	Cfap20dc	255.582	2.10499	0.114032	18.4596	4.36284e-76	2.19148e-74
ENSG00000048740	ENSMUSG00000002107	Celf2	2330.45	-1.89457	0.102667	-18.4536	4.87779e-76	2.44752e-74
ENSG00000197299	ENSMUSG00000030528	Blm	502.329	1.9302	0.10462	18.4496	5.2546e-76	2.63377e-74
ENSG00000167535	ENSMUSG00000003352	Cacnb3	2554.91	1.4308	0.0775695	18.4454	5.67969e-76	2.8438e-74
ENSG00000166557	ENSMUSG00000032353	Tmed3	9941.27	1.32797	0.071997	18.4447	5.7494e-76	2.87562e-74
ENSG00000165801	ENSMUSG00000004562	Arhgef40	2961.97	-1.23097	0.0667466	-18.4424	5.99748e-76	2.9965e-74
ENSG00000182636	ENSMUSG00000033585	Ndn	994.536	-1.83876	0.0997223	-18.4388	6.4203e-76	3.20433e-74
ENSG00000160190	ENSMUSG00000024036	Slc37a1	2179.45	1.23904	0.0672188	18.4329	7.14876e-76	3.5641e-74
ENSG00000224272	#N/A	#N/A	83.0083	4.13676	0.224446	18.431	7.40712e-76	3.68898e-74
ENSG00000154330	ENSMUSG00000041731	Pgm5	633.891	-2.53255	0.137409	-18.4307	7.45198e-76	3.70738e-74
ENSG00000166839	ENSMUSG00000066510	Ankdd1a	230.386	-1.26177	0.0684844	-18.4243	8.39245e-76	4.17083e-74
ENSG00000164638	ENSMUSG00000050822	Slc29a4	643.814	-2.4879	0.135054	-18.4215	8.82699e-76	4.38214e-74
ENSG00000274825	#N/A	#N/A	11.5517	3.62005	0.196513	18.4214	8.85354e-76	4.39066e-74
ENSG00000103044	ENSMUSG00000031910	Has3	615.15	-2.89141	0.156962	-18.4211	8.90163e-76	4.40984e-74
ENSG00000099364	ENSMUSG00000030811	Fbxl19	1593.13	1.2254	0.0665224	18.4209	8.92488e-76	4.41668e-74
ENSG00000124243	#N/A	#N/A	1820.4	2.02051	0.109712	18.4165	9.68601e-76	4.78828e-74
ENSG00000167874	ENSMUSG00000045377	Tmem88	124.747	-1.98348	0.107716	-18.4139	1.01573e-75	5.01599e-74
ENSG00000239672	ENSMUSG00000037601	Nme1	1468.33	1.94099	0.105443	18.4079	1.13451e-75	5.59662e-74
ENSG00000106638	ENSMUSG00000005374	Tbl2	3454.02	0.8891	0.0483412	18.3922	1.51695e-75	7.47537e-74
ENSG00000117308	ENSMUSG00000028671	Gale	2225.65	1.60858	0.0874669	18.3907	1.56005e-75	7.67967e-74
ENSG00000141526	ENSMUSG00000025161	Slc16a3	1990.62	2.1449	0.116656	18.3865	1.68427e-75	8.28247e-74
ENSG00000165244	ENSMUSG00000044934	Zfp367	627.218	1.68274	0.0915433	18.3819	1.83491e-75	9.01375e-74
ENSG00000265688	#N/A	#N/A	479.532	1.72986	0.0941095	18.3813	1.85327e-75	9.0944e-74
ENSG00000276180	ENSMUSG00000060981	H4c8	856.703	2.02259	0.110091	18.3719	2.20375e-75	1.0803e-73
ENSG00000242268	#N/A	#N/A	4.25141	-3.7101	0.201954	-18.371	2.24194e-75	1.09787e-73
ENSG00000049249	ENSMUSG00000028965	Tnfrsf9	194.579	2.70511	0.147258	18.3699	2.28844e-75	1.11947e-73
ENSG00000155090	ENSMUSG00000037465	Klf10	5076.7	-1.24668	0.0678671	-18.3695	2.30729e-75	1.12751e-73
ENSG00000171056	ENSMUSG00000063060	Sox7	304.718	-1.86729	0.101728	-18.3557	2.97211e-75	1.45088e-73
ENSG00000105141	ENSMUSG00000005355	Casp14	1051.03	6.40296	0.349019	18.3456	3.57995e-75	1.74579e-73
ENSG00000007376	ENSMUSG00000041199	Rpusd1	1672.88	1.38208	0.0753615	18.3393	4.01694e-75	1.95685e-73
ENSG00000132970	ENSMUSG00000029636	Wasf3	393.978	-2.08093	0.113474	-18.3383	4.09313e-75	1.99189e-73
ENSG00000150938	ENSMUSG00000024074	Crim1	8199.77	-1.66326	0.0907037	-18.3373	4.17116e-75	2.02775e-73
ENSG00000179051	ENSMUSG00000040945	Rcc2	10184.5	1.00589	0.054857	18.3366	4.22737e-75	2.05295e-73
ENSG00000130032	ENSMUSG00000033361	Prrg3	103.901	-2.9462	0.160741	-18.3289	4.86706e-75	2.36116e-73
ENSG00000123388	ENSMUSG00000001656	Hoxc11	509.992	3.58265	0.195482	18.3273	5.01336e-75	2.42961e-73
ENSG00000182463	ENSMUSG00000047907	Tshz2	1341.28	-2.34125	0.127757	-18.3258	5.14924e-75	2.49288e-73
ENSG00000170153	ENSMUSG00000047747	Rnf150	1097.04	-2.58505	0.141094	-18.3215	5.57426e-75	2.69585e-73
ENSG00000174442	ENSMUSG00000032400	Zwilch	1018.41	1.11891	0.0610917	18.3152	6.25476e-75	3.02184e-73
ENSG00000135678	ENSMUSG00000020183	Cpm	2355.98	-2.04178	0.111548	-18.304	7.69487e-75	3.71377e-73
ENSG00000151623	ENSMUSG00000031618	Nr3c2	587.017	-2.13715	0.116761	-18.3036	7.74232e-75	3.73282e-73
ENSG00000133030	ENSMUSG00000005417	Mprip	7865.7	-0.916544	0.0500836	-18.3003	8.23424e-75	3.9659e-73
ENSG00000266601	#N/A	#N/A	24.3908	-1.37326	0.0750453	-18.2991	8.40982e-75	4.04631e-73
ENSG00000259920	#N/A	#N/A	13.3359	-2.34271	0.128033	-18.2977	8.62757e-75	4.14681e-73
ENSG00000179934	ENSMUSG00000042262	Ccr8	49.914	3.24096	0.177154	18.2946	9.14222e-75	4.38967e-73
ENSG00000225731	#N/A	#N/A	12.8932	-2.93964	0.160745	-18.2876	1.03804e-74	4.97909e-73
ENSG00000169432	ENSMUSG00000075316	Scn9a	75.2713	-2.31623	0.126705	-18.2805	1.18406e-74	5.67368e-73
ENSG00000235173	ENSMUSG00000022554	Hgh1	2728.37	1.4839	0.0811987	18.2749	1.31091e-74	6.27509e-73
ENSG00000260102	#N/A	#N/A	4.35692	-4.88766	0.267507	-18.2711	1.40527e-74	6.71988e-73
ENSG00000259345	#N/A	#N/A	109.032	3.19887	0.175105	18.2683	1.48026e-74	7.07126e-73
ENSG00000160325	ENSMUSG00000015488	Cacfd1	2895.2	1.43174	0.078386	18.2652	1.56633e-74	7.47477e-73
ENSG00000196890	ENSMUSG00000080712	H2bc26-ps	161.419	3.16674	0.173397	18.2629	1.63256e-74	7.78292e-73
ENSG00000136108	ENSMUSG00000037725	Ckap2	2174.99	1.39528	0.0764289	18.2559	1.85604e-74	8.83932e-73
ENSG00000181778	ENSMUSG00000048572	Tmem252	9.0825	-3.19522	0.175058	-18.2524	1.98116e-74	9.42559e-73
ENSG00000236319	#N/A	#N/A	2.65976	-3.46732	0.189974	-18.2516	2.01017e-74	9.55392e-73
ENSG00000182253	ENSMUSG00000030554	Synm	5319.05	-3.06271	0.167842	-18.2476	2.16149e-74	1.02627e-72
ENSG00000127586	ENSMUSG00000019214	Chtf18	1226.45	1.81716	0.0995933	18.2458	2.23599e-74	1.06057e-72
ENSG00000134121	ENSMUSG00000030077	Chl1	791.804	-2.97103	0.162863	-18.2425	2.37209e-74	1.12398e-72
ENSG00000185842	ENSMUSG00000047369	Dnah14	822.125	1.6743	0.0917932	18.2399	2.48871e-74	1.17805e-72
ENSG00000032389	ENSMUSG00000036613	Eipr1	1446.68	0.897072	0.0491927	18.2359	2.67914e-74	1.26691e-72
ENSG00000256508	#N/A	#N/A	3.56587	-3.07608	0.168713	-18.2326	2.84652e-74	1.3447e-72
ENSG00000077235	ENSMUSG00000032777	Gtf3c1	9011.04	0.927163	0.0508536	18.232	2.87551e-74	1.35703e-72
ENSG00000225077	#N/A	#N/A	23.7384	2.64398	0.14508	18.2243	3.31307e-74	1.56195e-72
ENSG00000224209	#N/A	#N/A	19.6623	3.95036	0.216824	18.2192	3.63403e-74	1.71154e-72
ENSG00000123352	ENSMUSG00000051934	Spats2	2272.19	0.858202	0.0471185	18.2137	4.0182e-74	1.89057e-72
ENSG00000204161	ENSMUSG00000041707	Tmem273	487.441	-1.78183	0.0978937	-18.2017	5.00474e-74	2.35238e-72
ENSG00000149451	ENSMUSG00000027318	Adam33	429.419	-2.6922	0.147962	-18.1952	5.62838e-74	2.64285e-72
ENSG00000254973	#N/A	#N/A	96.1442	2.08885	0.114814	18.1934	5.82602e-74	2.73292e-72
ENSG00000127191	ENSMUSG00000026942	Traf2	1795.27	1.1969	0.0658038	18.1889	6.32087e-74	2.96208e-72
ENSG00000150764	ENSMUSG00000032064	Dixdc1	2245.99	-1.41201	0.0776803	-18.1772	7.81735e-74	3.65969e-72
ENSG00000259527	#N/A	#N/A	144.697	7.80623	0.429577	18.1719	8.61626e-74	4.02967e-72
ENSG00000140876	ENSMUSG00000031767	Nudt7	59.0001	-1.59495	0.087788	-18.1682	9.21635e-74	4.30602e-72
ENSG00000143742	ENSMUSG00000026511	Srp9	13690.3	0.970228	0.0534206	18.1621	1.03089e-73	4.80839e-72
ENSG00000132026	ENSMUSG00000048617	Rtbdn	44.16	5.39701	0.297159	18.162	1.03121e-73	4.80839e-72
ENSG00000196748	ENSMUSG00000024224	Clpsl2	84.9542	3.35212	0.184587	18.1601	1.06897e-73	4.97951e-72
ENSG00000231057	#N/A	#N/A	24.461	2.93131	0.161446	18.1567	1.13738e-73	5.29289e-72
ENSG00000117758	ENSMUSG00000028879	Stx12	3698.49	-0.732836	0.0403655	-18.155	1.17191e-73	5.44815e-72
ENSG00000102543	ENSMUSG00000021982	Cdadc1	460.189	-0.785325	0.0432827	-18.1441	1.43053e-73	6.64387e-72
ENSG00000168101	ENSMUSG00000022516	Nudt16l1	2201.21	1.3292	0.0732732	18.1403	1.53184e-73	7.10734e-72
ENSG00000248441	#N/A	#N/A	63.0261	-2.01088	0.110914	-18.1301	1.84524e-73	8.55298e-72
ENSG00000182173	ENSMUSG00000020781	Tsen54	2247.03	1.23863	0.0683263	18.1282	1.91068e-73	8.84753e-72
ENSG00000159147	ENSMUSG00000022960	Donson	866.083	1.39464	0.0769494	18.1241	2.05859e-73	9.52302e-72
ENSG00000157404	ENSMUSG00000005672	Kit	3606.17	-2.94773	0.162667	-18.1213	2.16555e-73	1.00079e-71
ENSG00000114166	ENSMUSG00000000708	Kat2b	1145.79	-1.4083	0.0777165	-18.1209	2.17806e-73	1.00558e-71
ENSG00000123360	ENSMUSG00000022489	Pde1b	385.017	-1.76089	0.0972223	-18.112	2.56291e-73	1.1821e-71
ENSG00000143569	ENSMUSG00000042520	Ubap2l	13613	0.817608	0.0451509	18.1083	2.73885e-73	1.262e-71
ENSG00000181997	#N/A	#N/A	6.36146	-5.40314	0.298482	-18.1021	3.06863e-73	1.41257e-71
ENSG00000100307	ENSMUSG00000053411	Cbx7	1755.46	-1.51307	0.0835965	-18.0997	3.20468e-73	1.47374e-71
ENSG00000132676	ENSMUSG00000068921	Dap3	9145.61	0.89162	0.0492862	18.0907	3.77558e-73	1.73458e-71
ENSG00000173825	ENSMUSG00000044390	Tigd3	58.0697	2.01225	0.111235	18.0902	3.81032e-73	1.74883e-71
ENSG00000287401	#N/A	#N/A	36.0708	-2.02176	0.111776	-18.0876	3.99366e-73	1.83118e-71
ENSG00000163467	ENSMUSG00000010538	Tsacc	47.0941	1.85968	0.102824	18.0859	4.11302e-73	1.88406e-71
ENSG00000196684	ENSMUSG00000062007	Hsh2d	1164.98	2.6467	0.146344	18.0855	4.14807e-73	1.89826e-71
ENSG00000111452	ENSMUSG00000044017	Adgrd1	273.368	-2.50889	0.138747	-18.0824	4.38176e-73	2.00324e-71
ENSG00000136859	ENSMUSG00000004105	Angptl2	5152.43	-1.83293	0.101394	-18.0773	4.80843e-73	2.19616e-71
ENSG00000166960	ENSMUSG00000024306	Ccdc178	35.9973	-2.87216	0.158914	-18.0737	5.13606e-73	2.34351e-71
ENSG00000132561	ENSMUSG00000022324	Matn2	2894.98	-2.51117	0.138952	-18.0721	5.28247e-73	2.40797e-71
ENSG00000141570	ENSMUSG00000025578	Cbx8	709.729	1.48237	0.0820355	18.0698	5.51023e-73	2.50935e-71
ENSG00000019144	ENSMUSG00000048537	Phldb1	4397.46	-1.29705	0.0718169	-18.0605	6.52364e-73	2.96797e-71
ENSG00000158578	ENSMUSG00000025270	Alas2	9.27555	-3.28865	0.18217	-18.0526	7.52301e-73	3.41932e-71
ENSG00000167702	ENSMUSG00000004187	Kifc2	1143.82	2.06646	0.114471	18.0523	7.56552e-73	3.4353e-71
ENSG00000121594	ENSMUSG00000075122	Cd80	74.565	2.28452	0.126553	18.0518	7.63396e-73	3.46302e-71
ENSG00000143374	ENSMUSG00000028107	Tars2	3080.92	1.05143	0.0582466	18.0514	7.69177e-73	3.48587e-71
ENSG00000161981	ENSMUSG00000040767	Snrnp25	2228.08	1.31994	0.0731263	18.0501	7.87287e-73	3.56449e-71
ENSG00000140451	ENSMUSG00000041064	Pif1	186.851	2.35763	0.130629	18.0483	8.13652e-73	3.6803e-71
ENSG00000126709	#N/A	#N/A	21515.2	2.90409	0.160918	18.0469	8.33761e-73	3.76762e-71
ENSG00000103269	ENSMUSG00000025735	Rhbdl1	254.655	2.60754	0.144494	18.046	8.48253e-73	3.82941e-71
ENSG00000129467	ENSMUSG00000022220	Adcy4	708.175	-1.75675	0.097354	-18.045	8.63541e-73	3.89467e-71
ENSG00000143344	ENSMUSG00000026482	Rgl1	1716.34	-1.48678	0.0823974	-18.044	8.79078e-73	3.96093e-71
ENSG00000116586	ENSMUSG00000028062	Lamtor2	3532.53	1.37848	0.0764098	18.0406	9.34641e-73	4.20723e-71
ENSG00000123364	ENSMUSG00000001655	Hoxc13	589.307	2.97762	0.165073	18.0382	9.76827e-73	4.39291e-71
ENSG00000174469	ENSMUSG00000039419	Cntnap2	2172.73	3.93428	0.218118	18.0375	9.90078e-73	4.44823e-71
ENSG00000173253	ENSMUSG00000048138	Dmrt2	72.1049	-2.7952	0.155033	-18.0297	1.13907e-72	5.11273e-71
ENSG00000109705	ENSMUSG00000049691	Nkx3-2	63.2977	2.99481	0.166109	18.0292	1.1495e-72	5.15458e-71
ENSG00000163535	ENSMUSG00000026039	Sgo2a	789.458	1.4128	0.0783972	18.0211	1.33049e-72	5.96048e-71
ENSG00000170962	ENSMUSG00000032006	Pdgfd	1709.09	-1.84335	0.102295	-18.02	1.3571e-72	6.07386e-71
ENSG00000129354	ENSMUSG00000003309	Ap1m2	6221.52	1.56048	0.0866021	18.0189	1.38444e-72	6.1903e-71
ENSG00000126524	ENSMUSG00000025337	Sbds	4455.11	-0.833739	0.0462822	-18.0142	1.50623e-72	6.72847e-71
ENSG00000008311	ENSMUSG00000029695	Aass	786.831	-1.67393	0.0929247	-18.0138	1.51706e-72	6.77039e-71
ENSG00000132326	ENSMUSG00000055866	Per2	2340.25	-1.22405	0.0680147	-17.9969	2.06014e-72	9.18529e-71
ENSG00000178966	ENSMUSG00000035367	Rmi1	1204.12	1.19056	0.0661647	17.9939	2.1763e-72	9.69398e-71
ENSG00000136842	ENSMUSG00000028328	Tmod1	202.579	-2.80765	0.156046	-17.9924	2.23369e-72	9.94011e-71
ENSG00000166797	ENSMUSG00000032381	Ciao2a	2180.1	0.862731	0.0479517	17.9917	2.2649e-72	1.00694e-70
ENSG00000160345	ENSMUSG00000026831	Pierce1	508.75	2.05614	0.11429	17.9905	2.31149e-72	1.02668e-70
ENSG00000183763	ENSMUSG00000032586	Traip	379.116	1.29924	0.0722219	17.9896	2.3491e-72	1.0424e-70
ENSG00000124942	ENSMUSG00000069833	Ahnak	99585.2	-1.48862	0.0827747	-17.984	2.59901e-72	1.1522e-70
ENSG00000176619	ENSMUSG00000062075	Lmnb2	4349.54	1.37799	0.0766271	17.9831	2.64437e-72	1.1712e-70
ENSG00000147853	ENSMUSG00000024782	Ak3	3605.01	-0.988288	0.0549908	-17.9719	3.23487e-72	1.43138e-70
ENSG00000067836	ENSMUSG00000022540	Rogdi	921.235	1.64118	0.0913389	17.9681	3.46466e-72	1.53162e-70
ENSG00000131730	ENSMUSG00000021622	Ckmt2	134.913	-2.23847	0.124586	-17.9673	3.51412e-72	1.55201e-70
ENSG00000117632	ENSMUSG00000028832	Stmn1	11439.2	1.78919	0.099586	17.9663	3.57925e-72	1.57929e-70
ENSG00000003249	ENSMUSG00000031970	Dbndd1	2521.41	1.88814	0.105102	17.9648	3.6734e-72	1.61931e-70
ENSG00000233608	ENSMUSG00000007805	Twist2	322.284	-2.26356	0.12603	-17.9606	3.96786e-72	1.74747e-70
ENSG00000180769	#N/A	#N/A	181.557	-1.38869	0.0773311	-17.9577	4.17394e-72	1.83649e-70
ENSG00000173421	ENSMUSG00000047220	Iho1	51.4622	-1.96644	0.109608	-17.9406	5.68233e-72	2.49783e-70
ENSG00000224525	#N/A	#N/A	11.9615	-4.59551	0.25618	-17.9386	5.88942e-72	2.58643e-70
ENSG00000188610	ENSMUSG00000055184	Fam72a	71.2907	2.37231	0.132256	17.9373	6.03449e-72	2.64765e-70
ENSG00000101294	ENSMUSG00000019188	H13	11219.3	1.04278	0.0581365	17.9368	6.08998e-72	2.6695e-70
ENSG00000248334	#N/A	#N/A	96.6909	-1.60352	0.0893996	-17.9366	6.11346e-72	2.67728e-70
ENSG00000008300	ENSMUSG00000023473	Celsr3	871.076	2.50152	0.1395	17.9321	6.6206e-72	2.89667e-70
ENSG00000004478	ENSMUSG00000030357	Fkbp4	17150.1	1.4299	0.0797443	17.931	6.75146e-72	2.95116e-70
ENSG00000267653	#N/A	#N/A	29.4163	-5.01941	0.279976	-17.928	7.12818e-72	3.11293e-70
ENSG00000280789	ENSMUSG00000030680	Pagr1a	744.075	1.22762	0.0684825	17.926	7.39487e-72	3.22638e-70
ENSG00000168159	ENSMUSG00000020496	Rnf187	11061.6	1.0023	0.0559327	17.9197	8.27883e-72	3.60533e-70
ENSG00000138829	ENSMUSG00000024598	Fbn2	743.625	3.06927	0.171279	17.9197	8.27699e-72	3.60533e-70
ENSG00000213625	ENSMUSG00000035212	Leprot	6458.49	-0.847608	0.0473125	-17.9151	8.9898e-72	3.91132e-70
ENSG00000102385	ENSMUSG00000000223	Drp2	65.6835	2.12367	0.118545	17.9145	9.08568e-72	3.94936e-70
ENSG00000099204	ENSMUSG00000025085	Ablim1	8329.2	-1.42573	0.0796241	-17.9058	1.06339e-71	4.61805e-70
ENSG00000077684	ENSMUSG00000025764	Jade1	1939.68	-1.05773	0.0590846	-17.902	1.13864e-71	4.94027e-70
ENSG00000197083	#N/A	#N/A	88.6543	-2.15376	0.120399	-17.8886	1.44673e-71	6.27119e-70
ENSG00000170091	ENSMUSG00000020297	Nsg2	76.9443	4.96411	0.277518	17.8875	1.47601e-71	6.39219e-70
ENSG00000259744	#N/A	#N/A	3.14108	-2.7755	0.155209	-17.8823	1.62003e-71	7.0094e-70
ENSG00000189334	ENSMUSG00000042306	S100a14	12137.1	2.64861	0.148181	17.8742	1.87482e-71	8.10431e-70
ENSG00000145936	ENSMUSG00000020155	Kcnmb1	609.673	-2.41707	0.135288	-17.866	2.16815e-71	9.36366e-70
ENSG00000267365	#N/A	#N/A	26.4078	-2.17689	0.121884	-17.8603	2.40186e-71	1.03634e-69
ENSG00000226237	#N/A	#N/A	91.4446	-2.00088	0.112039	-17.8587	2.47323e-71	1.06615e-69
ENSG00000184113	ENSMUSG00000041378	Cldn5	925.527	-2.56015	0.143414	-17.8515	2.81277e-71	1.2114e-69
ENSG00000160539	ENSMUSG00000051373	Plpp7	158.532	-1.86698	0.104587	-17.851	2.84012e-71	1.22206e-69
ENSG00000132749	ENSMUSG00000024905	Tesmin	2073.37	1.97863	0.110893	17.8427	3.29301e-71	1.41563e-69
ENSG00000105219	#N/A	#N/A	455.107	3.01484	0.168985	17.8408	3.40577e-71	1.46276e-69
ENSG00000267795	ENSMUSG00000096215	Smim22	898.248	2.58217	0.144788	17.8342	3.83655e-71	1.64627e-69
ENSG00000128918	ENSMUSG00000013584	Aldh1a2	254.8	-2.7104	0.151978	-17.8341	3.84102e-71	1.64668e-69
ENSG00000102802	ENSMUSG00000029659	Medag	689.126	-2.35946	0.132331	-17.83	4.1371e-71	1.77199e-69
ENSG00000229847	ENSMUSG00000087095	Emx2os	162.186	-2.33417	0.130928	-17.8278	4.2999e-71	1.84003e-69
ENSG00000078549	ENSMUSG00000029778	Adcyap1r1	205.677	-2.60092	0.146022	-17.8118	5.71996e-71	2.44548e-69
ENSG00000155660	ENSMUSG00000025823	Pdia4	15044.4	1.19377	0.0670425	17.8061	6.33346e-71	2.7053e-69
ENSG00000158301	ENSMUSG00000072966	Gprasp2	690.391	-1.29493	0.0727483	-17.8002	7.04635e-71	3.00706e-69
ENSG00000197245	ENSMUSG00000050105	Fam110d	203.743	-2.13136	0.119801	-17.7909	8.31697e-71	3.54608e-69
ENSG00000286878	#N/A	#N/A	4.40152	-2.84388	0.159871	-17.7886	8.66592e-71	3.69149e-69
ENSG00000285094	#N/A	#N/A	194.922	4.90684	0.276002	17.7783	1.04161e-70	4.43299e-69
ENSG00000004846	ENSMUSG00000072791	Abcb5	57.5776	-3.54004	0.199134	-17.7771	1.06271e-70	4.51871e-69
ENSG00000154678	ENSMUSG00000004347	Pde1c	384.148	-2.73683	0.153954	-17.7769	1.0664e-70	4.53025e-69
ENSG00000115593	ENSMUSG00000055027	Smyd1	247.482	-4.95538	0.278776	-17.7755	1.09443e-70	4.64511e-69
ENSG00000237238	#N/A	#N/A	28.8919	-2.70429	0.152144	-17.7745	1.11336e-70	4.72117e-69
ENSG00000228692	#N/A	#N/A	1.89263	-2.64491	0.148844	-17.7697	1.21354e-70	5.14133e-69
ENSG00000237594	#N/A	#N/A	40.5224	2.59353	0.145957	17.7692	1.22483e-70	5.18449e-69
ENSG00000287335	#N/A	#N/A	43.679	3.6212	0.203803	17.7681	1.24857e-70	5.28019e-69
ENSG00000222032	#N/A	#N/A	18.7804	3.50762	0.197475	17.7623	1.3835e-70	5.84553e-69
ENSG00000114268	ENSMUSG00000025648	Pfkfb4	750.604	1.31068	0.0738114	17.7572	1.5164e-70	6.40086e-69
ENSG00000130202	ENSMUSG00000062300	Nectin2	12389.3	1.2859	0.0724157	17.7571	1.51767e-70	6.40086e-69
ENSG00000176393	ENSMUSG00000041926	Rnpep	5577.94	1.05909	0.0596592	17.7523	1.65477e-70	6.97284e-69
ENSG00000187741	ENSMUSG00000032815	Fanca	618.276	1.9034	0.107221	17.7521	1.66037e-70	6.99014e-69
ENSG00000129654	ENSMUSG00000034227	Foxj1	377.158	4.49166	0.253154	17.7428	1.95988e-70	8.23649e-69
ENSG00000180035	ENSMUSG00000045598	Zfp553	1163.33	1.06025	0.0597568	17.7428	1.95994e-70	8.23649e-69
ENSG00000116521	ENSMUSG00000028049	Scamp3	6138.2	1.03832	0.0585275	17.7408	2.03066e-70	8.52603e-69
ENSG00000117586	ENSMUSG00000026700	Tnfsf4	446.93	1.87254	0.105559	17.7393	2.08438e-70	8.74376e-69
ENSG00000261625	#N/A	#N/A	19.3493	-2.27558	0.128301	-17.7362	2.20182e-70	9.22814e-69
ENSG00000277224	ENSMUSG00000047246	H2bc6	113.115	3.78743	0.21356	17.7347	2.26308e-70	9.47639e-69
ENSG00000157613	ENSMUSG00000027230	Creb3l1	4302.92	2.28253	0.128713	17.7336	2.30834e-70	9.65727e-69
ENSG00000185345	ENSMUSG00000023826	Prkn	196.276	-1.83384	0.103462	-17.7248	2.69752e-70	1.12754e-68
ENSG00000074071	ENSMUSG00000038880	Mrps34	3614.45	1.37052	0.0773369	17.7214	2.86844e-70	1.19791e-68
ENSG00000107954	ENSMUSG00000006435	Neurl1a	823.152	3.48394	0.196604	17.7206	2.90838e-70	1.21351e-68
ENSG00000174099	ENSMUSG00000051236	Msrb3	2842.78	-1.76891	0.0998286	-17.7194	2.9686e-70	1.23753e-68
ENSG00000128408	ENSMUSG00000022431	Ribc2	214.343	1.80279	0.101741	17.7194	2.97193e-70	1.23782e-68
ENSG00000180139	#N/A	#N/A	171.507	-2.64327	0.149187	-17.7178	3.05663e-70	1.27197e-68
ENSG00000145911	ENSMUSG00000001053	N4bp3	2144.25	1.83177	0.103389	17.7174	3.08033e-70	1.28069e-68
ENSG00000090971	ENSMUSG00000035285	Nat14	1200.48	1.7209	0.0971325	17.717	3.0997e-70	1.2876e-68
ENSG00000103264	ENSMUSG00000052934	Fbxo31	1790.19	-0.867401	0.0489772	-17.7103	3.49187e-70	1.44922e-68
ENSG00000142961	ENSMUSG00000028709	Mob3c	1140.61	-0.858096	0.0484556	-17.7089	3.58029e-70	1.4846e-68
ENSG00000153246	ENSMUSG00000054580	Pla2r1	1599.85	-1.51384	0.0854868	-17.7084	3.60955e-70	1.49541e-68
ENSG00000049283	ENSMUSG00000010080	Epn3	2317.44	2.16742	0.122396	17.7083	3.61997e-70	1.4984e-68
ENSG00000108821	ENSMUSG00000001506	Col1a1	379101	2.26223	0.127798	17.7016	4.0723e-70	1.68414e-68
ENSG00000128016	ENSMUSG00000044786	Zfp36	11870.2	-2.18024	0.123176	-17.7001	4.18234e-70	1.72812e-68
ENSG00000105173	ENSMUSG00000002068	Ccne1	509.356	2.8204	0.159401	17.6938	4.68056e-70	1.93228e-68
ENSG00000101230	ENSMUSG00000074766	Ism1	849.296	-2.18368	0.123419	-17.6932	4.72712e-70	1.94978e-68
ENSG00000097046	ENSMUSG00000029283	Cdc7	735.843	1.75415	0.0991575	17.6905	4.95911e-70	2.04367e-68
ENSG00000125740	ENSMUSG00000003545	Fosb	6825.98	-3.41091	0.192852	-17.6866	5.31547e-70	2.1886e-68
ENSG00000186105	ENSMUSG00000118423	Lrrc70	26.2688	-2.00846	0.11357	-17.6848	5.48981e-70	2.2584e-68
ENSG00000154734	ENSMUSG00000022893	Adamts1	4208.92	-2.21129	0.125089	-17.6777	6.22853e-70	2.56004e-68
ENSG00000166670	ENSMUSG00000047562	Mmp10	303.227	3.83711	0.217103	17.6741	6.63711e-70	2.72558e-68
ENSG00000104967	ENSMUSG00000030411	Nova2	303.772	-1.4591	0.0825641	-17.6724	6.84511e-70	2.80854e-68
ENSG00000221968	ENSMUSG00000024664	Fads3	1278.87	-1.53517	0.0868955	-17.6669	7.54475e-70	3.09289e-68
ENSG00000103260	ENSMUSG00000002274	Metrn	3128.58	2.36335	0.133809	17.6622	8.20476e-70	3.36051e-68
ENSG00000259728	#N/A	#N/A	43.8799	-1.60917	0.0911553	-17.653	9.64553e-70	3.94716e-68
ENSG00000132329	ENSMUSG00000034353	Ramp1	1074.98	3.0484	0.172741	17.6473	1.06818e-69	4.36743e-68
ENSG00000173482	ENSMUSG00000033278	Ptprm	3045.67	-1.52328	0.0863432	-17.6422	1.16801e-69	4.77141e-68
ENSG00000174611	ENSMUSG00000035606	Ky	79.4006	-3.31855	0.188201	-17.633	1.37484e-69	5.61143e-68
ENSG00000137070	ENSMUSG00000073889	Il11ra1	495.398	-1.46348	0.082999	-17.6325	1.38576e-69	5.65108e-68
ENSG00000187134	ENSMUSG00000054757	Akr1c20	1094.74	-3.40934	0.193456	-17.6233	1.63135e-69	6.6468e-68
ENSG00000226833	#N/A	#N/A	84.1932	-1.76522	0.100172	-17.6219	1.67168e-69	6.80185e-68
ENSG00000286724	#N/A	#N/A	71.1782	-1.25588	0.0712679	-17.6219	1.67231e-69	6.80185e-68
ENSG00000065802	ENSMUSG00000026311	Asb1	1335.48	-0.928547	0.0526974	-17.6204	1.71894e-69	6.98542e-68
ENSG00000161036	ENSMUSG00000029703	Lrwd1	1091.76	1.15159	0.0653577	17.6198	1.73535e-69	7.046e-68
ENSG00000112425	ENSMUSG00000055493	Epm2a	492.28	-1.1168	0.0633915	-17.6174	1.81006e-69	7.34298e-68
ENSG00000159899	ENSMUSG00000028469	Npr2	556.876	-1.60062	0.0909089	-17.6069	2.18258e-69	8.84652e-68
ENSG00000143195	ENSMUSG00000040612	Ildr2	105.936	2.29067	0.130111	17.6055	2.23497e-69	9.05105e-68
ENSG00000135823	ENSMUSG00000026470	Stx6	3843.37	0.849815	0.0482779	17.6026	2.35432e-69	9.52615e-68
ENSG00000102760	ENSMUSG00000022018	Rgcc	1370.35	-1.53012	0.0869291	-17.6019	2.38254e-69	9.632e-68
ENSG00000036448	ENSMUSG00000031461	Myom2	138.294	-2.53837	0.144234	-17.599	2.50908e-69	1.01348e-67
ENSG00000095380	ENSMUSG00000028334	Nans	2569.87	1.09479	0.0622463	17.5881	3.04049e-69	1.22707e-67
ENSG00000259134	#N/A	#N/A	36.5417	-2.32315	0.132109	-17.5851	3.20466e-69	1.29221e-67
ENSG00000135926	ENSMUSG00000006301	Tmbim1	8636.82	-1.0987	0.0625059	-17.5776	3.65651e-69	1.47315e-67
ENSG00000146374	ENSMUSG00000019880	Rspo3	273.61	-2.43642	0.138638	-17.574	3.89751e-69	1.56889e-67
ENSG00000175792	ENSMUSG00000030079	Ruvbl1	3587.3	1.04097	0.0592411	17.5718	4.05445e-69	1.63066e-67
ENSG00000270882	ENSMUSG00000069266	H4c2	36.3822	2.75812	0.157029	17.5644	4.61445e-69	1.85429e-67
ENSG00000258947	ENSMUSG00000062380	Tubb3	24.8191	2.95432	0.168201	17.5642	4.6307e-69	1.85923e-67
ENSG00000116014	ENSMUSG00000035773	Kiss1r	71.6762	4.14646	0.236104	17.562	4.81589e-69	1.93193e-67
ENSG00000168476	ENSMUSG00000033589	Reep4	1626.89	1.38463	0.0788554	17.5591	5.06745e-69	2.0311e-67
ENSG00000083067	ENSMUSG00000052387	Trpm3	21.3159	-2.68102	0.152697	-17.5578	5.1861e-69	2.07688e-67
ENSG00000196421	ENSMUSG00000108976	Gm29797	134.263	2.35451	0.134102	17.5576	5.20585e-69	2.08301e-67
ENSG00000170779	ENSMUSG00000047832	Cdca4	900.766	1.24721	0.0710441	17.5554	5.40746e-69	2.16183e-67
ENSG00000067082	ENSMUSG00000000078	Klf6	12611.3	-1.32358	0.0754024	-17.5536	5.58153e-69	2.22952e-67
ENSG00000033011	ENSMUSG00000039427	Alg1	1339.25	0.939994	0.0535511	17.5532	5.61963e-69	2.24282e-67
ENSG00000136560	ENSMUSG00000064289	Tank	2812.21	-0.95475	0.0544025	-17.5497	5.97439e-69	2.38238e-67
ENSG00000197191	ENSMUSG00000036731	Cysrt1	133.369	2.26974	0.129345	17.548	6.16154e-69	2.45491e-67
ENSG00000166292	ENSMUSG00000069763	Tmem100	269.558	-3.2203	0.183532	-17.5462	6.35885e-69	2.53137e-67
ENSG00000213390	ENSMUSG00000025154	Arhgap19	1147.3	-0.93741	0.0534383	-17.5419	6.85598e-69	2.72696e-67
ENSG00000141858	ENSMUSG00000079003	Samd1	3038.4	1.14926	0.0655187	17.5409	6.9791e-69	2.77357e-67
ENSG00000172935	ENSMUSG00000031070	Mrgprf	246.583	-2.06416	0.117722	-17.5341	7.86257e-69	3.12202e-67
ENSG00000187951	#N/A	#N/A	218.534	1.75024	0.0998266	17.5328	8.05351e-69	3.19513e-67
ENSG00000160113	ENSMUSG00000002393	Nr2f6	3372.86	1.272	0.0725644	17.5292	8.57249e-69	3.39814e-67
ENSG00000156873	ENSMUSG00000030815	Phkg2	1888.98	1.16849	0.0666709	17.5262	9.04067e-69	3.57842e-67
ENSG00000277157	ENSMUSG00000060639	H4c9	23.6486	3.64354	0.207891	17.5262	9.04255e-69	3.57842e-67
ENSG00000229108	#N/A	#N/A	51.2814	-3.52314	0.201051	-17.5236	9.46638e-69	3.74298e-67
ENSG00000090659	ENSMUSG00000065987	Cd209b	230.478	-2.58398	0.147505	-17.518	1.04518e-68	4.12914e-67
ENSG00000255398	ENSMUSG00000045502	Hcar2	23.6749	-2.19843	0.1255	-17.5175	1.05412e-68	4.16095e-67
ENSG00000204710	#N/A	#N/A	161.231	6.2024	0.354157	17.5132	1.1371e-68	4.4847e-67
ENSG00000182004	ENSMUSG00000090553	Snrpe	4215.33	1.13574	0.0648574	17.5113	1.17378e-68	4.62548e-67
ENSG00000213024	ENSMUSG00000109511	Nup62	4424.25	0.78751	0.0449792	17.5083	1.23756e-68	4.87271e-67
ENSG00000123096	ENSMUSG00000030255	Sspn	1778.1	-1.59645	0.0911906	-17.5067	1.27323e-68	5.00891e-67
ENSG00000180596	ENSMUSG00000047246	H2bc6	517.762	2.82164	0.161177	17.5065	1.27869e-68	5.02619e-67
ENSG00000143373	ENSMUSG00000019338	Zfp687	3770.54	0.934508	0.0533908	17.5031	1.35565e-68	5.32422e-67
ENSG00000188624	ENSMUSG00000066756	Igfl3	29.0628	4.92119	0.281176	17.5021	1.38009e-68	5.41566e-67
ENSG00000264176	#N/A	#N/A	16.3398	-1.79507	0.102569	-17.5011	1.4063e-68	5.51391e-67
ENSG00000105519	#N/A	#N/A	1912.41	2.6551	0.151717	17.5004	1.42248e-68	5.57266e-67
ENSG00000166961	ENSMUSG00000067571	Ms4a15	219.051	4.63107	0.26464	17.4995	1.44591e-68	5.65974e-67
ENSG00000020577	ENSMUSG00000021838	Samd4	1135.3	-1.63816	0.0936179	-17.4984	1.47404e-68	5.76502e-67
ENSG00000000460	ENSMUSG00000041406	BC055324	695.23	1.32811	0.0759163	17.4944	1.58098e-68	6.1781e-67
ENSG00000163687	ENSMUSG00000025279	Dnase1l3	111.302	-2.76542	0.158114	-17.49	1.7079e-68	6.6685e-67
ENSG00000251257	#N/A	#N/A	10.2093	-2.44635	0.139874	-17.4896	1.71856e-68	6.70451e-67
ENSG00000139597	ENSMUSG00000041132	N4bp2l1	870.311	-1.32547	0.0758121	-17.4837	1.90785e-68	7.43679e-67
ENSG00000115687	ENSMUSG00000026274	Pask	1062.86	1.12317	0.0642626	17.4778	2.11498e-68	8.23734e-67
ENSG00000166265	ENSMUSG00000041134	Cyyr1	1430.74	-1.79834	0.10296	-17.4664	2.58339e-68	1.00533e-66
ENSG00000054967	ENSMUSG00000008318	Relt	309.444	1.46819	0.0840852	17.4608	2.8494e-68	1.10789e-66
ENSG00000101811	ENSMUSG00000031256	Cstf2	1292.6	0.831138	0.0476004	17.4607	2.85166e-68	1.10789e-66
ENSG00000101306	ENSMUSG00000027470	Mylk2	23.8688	2.53082	0.144946	17.4605	2.86468e-68	1.11202e-66
ENSG00000037241	ENSMUSG00000060938	Rpl26	1081.72	1.00165	0.0573709	17.4592	2.93046e-68	1.13662e-66
ENSG00000106511	ENSMUSG00000036144	Meox2	419.824	-2.6446	0.151491	-17.4571	3.03874e-68	1.17764e-66
ENSG00000258942	#N/A	#N/A	3.04196	-2.82507	0.161857	-17.4541	3.20301e-68	1.24027e-66
ENSG00000017427	ENSMUSG00000020053	Igf1	200.199	-2.47947	0.142095	-17.4494	3.47706e-68	1.34528e-66
ENSG00000185480	ENSMUSG00000035365	Parpbp	286.418	1.53759	0.0881308	17.4467	3.64718e-68	1.40993e-66
ENSG00000235529	#N/A	#N/A	38.1351	2.74684	0.157621	17.4269	5.15566e-68	1.99144e-66
ENSG00000163492	ENSMUSG00000044033	Ccdc141	47.6686	-2.58421	0.148335	-17.4215	5.67208e-68	2.18911e-66
ENSG00000163882	ENSMUSG00000021018	Polr2h	3013.53	1.06343	0.0610472	17.4199	5.83125e-68	2.24868e-66
ENSG00000169313	ENSMUSG00000036353	P2ry12	114.296	-2.49418	0.143182	-17.4197	5.85222e-68	2.25491e-66
ENSG00000276409	#N/A	#N/A	33.0513	-3.32832	0.1911	-17.4167	6.16742e-68	2.37441e-66
ENSG00000107807	ENSMUSG00000025215	Tlx1	114.762	5.92356	0.340135	17.4153	6.31432e-68	2.42896e-66
ENSG00000013297	ENSMUSG00000037625	Cldn11	555.004	-2.44314	0.140323	-17.4108	6.83011e-68	2.62522e-66
ENSG00000206120	ENSMUSG00000063600	Egfem1	5.29821	-3.27872	0.188358	-17.4069	7.31763e-68	2.81029e-66
ENSG00000271334	#N/A	#N/A	9.19112	-2.47238	0.142093	-17.3997	8.29254e-68	3.18209e-66
ENSG00000126561	ENSMUSG00000004043	Stat5a	3667.56	-1.42177	0.0817442	-17.3929	9.33742e-68	3.58011e-66
ENSG00000145050	ENSMUSG00000032575	Manf	3782.46	1.12017	0.0644214	17.3882	1.01342e-67	3.88243e-66
ENSG00000117362	ENSMUSG00000015750	Aph1a	15909.7	0.902228	0.0518948	17.3857	1.0584e-67	4.05142e-66
ENSG00000117877	ENSMUSG00000047649	Cd3eap	332.848	1.19179	0.0685554	17.3843	1.08583e-67	4.15305e-66
ENSG00000224609	#N/A	#N/A	18.4074	-1.79028	0.103003	-17.3809	1.15086e-67	4.39818e-66
ENSG00000101883	ENSMUSG00000050197	Rhox13	10.9295	-2.56955	0.147845	-17.3801	1.1675e-67	4.45709e-66
ENSG00000178734	#N/A	#N/A	2.99856	-3.08878	0.17772	-17.3801	1.16818e-67	4.45709e-66
ENSG00000266964	ENSMUSG00000036570	Fxyd1	2.91799	-3.41571	0.196537	-17.3795	1.18032e-67	4.49973e-66
ENSG00000113369	ENSMUSG00000074794	Arrdc3	6076.94	-1.37951	0.079379	-17.3787	1.19532e-67	4.55322e-66
ENSG00000159176	ENSMUSG00000026421	Csrp1	20352.4	-1.29637	0.0745969	-17.3784	1.20287e-67	4.57823e-66
ENSG00000136014	ENSMUSG00000020020	Usp44	38.9469	-2.27177	0.130732	-17.3773	1.22554e-67	4.66073e-66
ENSG00000143171	ENSMUSG00000015843	Rxrg	36.6979	-3.01384	0.173468	-17.374	1.29839e-67	4.93376e-66
ENSG00000132196	ENSMUSG00000026675	Hsd17b7	866.127	1.26112	0.0725905	17.373	1.32089e-67	5.01521e-66
ENSG00000146477	ENSMUSG00000023828	Slc22a3	172.584	-2.81774	0.162215	-17.3704	1.38363e-67	5.24916e-66
ENSG00000140694	ENSMUSG00000022685	Parn	4942.18	0.733833	0.0422464	17.3703	1.38503e-67	5.25022e-66
ENSG00000267751	#N/A	#N/A	49.3298	2.42748	0.139756	17.3694	1.40796e-67	5.33283e-66
ENSG00000251448	#N/A	#N/A	2.45641	-3.67722	0.211743	-17.3664	1.48227e-67	5.60975e-66
ENSG00000267272	#N/A	#N/A	90.1958	-2.06537	0.118931	-17.3661	1.49081e-67	5.63748e-66
ENSG00000105726	ENSMUSG00000031862	Atp13a1	5189.01	0.896071	0.0516136	17.3612	1.6243e-67	6.13732e-66
ENSG00000279623	#N/A	#N/A	30.1246	2.75016	0.158436	17.3582	1.71056e-67	6.45804e-66
ENSG00000172318	ENSMUSG00000034780	B3galt1	37.6661	-3.10196	0.178756	-17.3531	1.87003e-67	7.05444e-66
ENSG00000143183	ENSMUSG00000052428	Tmco1	9460.22	0.900344	0.0518874	17.3519	1.90901e-67	7.19569e-66
ENSG00000133110	ENSMUSG00000027750	Postn	67129.2	2.14827	0.123809	17.3515	1.92161e-67	7.23733e-66
ENSG00000155324	ENSMUSG00000001700	Gramd3	1396.73	-1.41111	0.0813283	-17.3507	1.94747e-67	7.32883e-66
ENSG00000100731	ENSMUSG00000021140	Pcnx	3690.78	-1.05181	0.0606295	-17.3481	2.03724e-67	7.66053e-66
ENSG00000151748	ENSMUSG00000021067	Sav1	2438.2	-0.997162	0.0574851	-17.3465	2.09787e-67	7.88218e-66
ENSG00000092470	ENSMUSG00000027242	Wdr76	863.741	1.30951	0.0755006	17.3444	2.1754e-67	8.1669e-66
ENSG00000179889	ENSMUSG00000022680	Pdxdc1	13741.2	0.972025	0.0560813	17.3324	2.67789e-67	1.00453e-65
ENSG00000169282	ENSMUSG00000027827	Kcnab1	312.574	-1.75939	0.101515	-17.3314	2.72822e-67	1.02259e-65
ENSG00000151320	ENSMUSG00000061603	Akap6	309.054	-2.17298	0.125389	-17.3299	2.79962e-67	1.04851e-65
ENSG00000186439	ENSMUSG00000019787	Trdn	73.5074	-4.34202	0.250594	-17.3269	2.94569e-67	1.10234e-65
ENSG00000162444	ENSMUSG00000028996	Rbp7	876.097	-2.21057	0.127593	-17.3252	3.03892e-67	1.13632e-65
ENSG00000103257	ENSMUSG00000040010	Slc7a5	6891.75	2.61822	0.151144	17.3227	3.17204e-67	1.18515e-65
ENSG00000173894	ENSMUSG00000025577	Cbx2	1466.99	2.71585	0.156809	17.3195	3.35429e-67	1.25217e-65
ENSG00000137225	ENSMUSG00000058626	Capn11	116.459	-2.34168	0.135205	-17.3194	3.35677e-67	1.25217e-65
ENSG00000140534	ENSMUSG00000046591	Ticrr	525.228	2.07601	0.119949	17.3074	4.13675e-67	1.54189e-65
ENSG00000256235	ENSMUSG00000038059	Smim3	1471.34	-1.42792	0.082516	-17.3048	4.3268e-67	1.61145e-65
ENSG00000011422	ENSMUSG00000046223	Plaur	2226.51	1.7152	0.0991827	17.2934	5.27546e-67	1.9632e-65
ENSG00000123989	ENSMUSG00000032997	Chpf	8075.56	1.43017	0.0827128	17.2908	5.52054e-67	2.05277e-65
ENSG00000285906	#N/A	#N/A	139.816	1.84572	0.10676	17.2885	5.74347e-67	2.13397e-65
ENSG00000092964	ENSMUSG00000022048	Dpysl2	5955.13	-1.34883	0.0780298	-17.2861	5.99171e-67	2.22444e-65
ENSG00000282988	ENSMUSG00000049932	H2ax	49.8475	3.22053	0.18631	17.2859	6.01188e-67	2.23016e-65
ENSG00000167880	ENSMUSG00000034282	Evpl	3099.1	1.66592	0.0963775	17.2854	6.06421e-67	2.24779e-65
ENSG00000255389	#N/A	#N/A	55.5789	-1.59255	0.0921509	-17.282	6.42776e-67	2.38066e-65
ENSG00000181804	ENSMUSG00000031129	Slc9a9	455.043	-1.56644	0.0906531	-17.2795	6.71084e-67	2.48354e-65
ENSG00000154473	ENSMUSG00000066979	Bub3	8625.26	1.04294	0.0603837	17.2718	7.6708e-67	2.83656e-65
ENSG00000129473	ENSMUSG00000089682	Bcl2l2	2896.2	-0.884127	0.051201	-17.2678	8.22484e-67	3.03904e-65
ENSG00000167749	ENSMUSG00000006948	Klk4	185.597	3.08791	0.178839	17.2664	8.42565e-67	3.11078e-65
ENSG00000182950	ENSMUSG00000045620	Odf3l1	23.403	-2.27665	0.131861	-17.2655	8.55883e-67	3.15746e-65
ENSG00000183150	ENSMUSG00000032641	Gpr19	99.6296	2.33639	0.135343	17.2628	8.9731e-67	3.30768e-65
ENSG00000197256	ENSMUSG00000032194	Kank2	4706.89	-1.14521	0.0663453	-17.2613	9.19743e-67	3.38771e-65
ENSG00000163704	ENSMUSG00000045009	Prrt3	963.89	1.93355	0.112025	17.26	9.41434e-67	3.46488e-65
ENSG00000131943	ENSMUSG00000054676	1600014C10Rik	1748.76	-1.24859	0.0723423	-17.2595	9.49388e-67	3.4914e-65
ENSG00000107738	ENSMUSG00000020101	Vsir	2094.24	-1.57719	0.0914084	-17.2543	1.03908e-66	3.81827e-65
ENSG00000287750	#N/A	#N/A	70.9472	2.23	0.129259	17.2521	1.07825e-66	3.95907e-65
ENSG00000174943	ENSMUSG00000030685	Kctd13	1449.84	1.04351	0.0604874	17.2517	1.0872e-66	3.98883e-65
ENSG00000205269	ENSMUSG00000087370	Tmem170b	647.016	-1.5601	0.0904527	-17.2477	1.16371e-66	4.26617e-65
ENSG00000197766	ENSMUSG00000061780	Cfd	3206.71	-3.06062	0.177545	-17.2386	1.36409e-66	4.99685e-65
ENSG00000168237	ENSMUSG00000020258	Glyctk	174.865	-1.51681	0.088007	-17.2351	1.44818e-66	5.30073e-65
ENSG00000164056	ENSMUSG00000037211	Spry1	2848.74	-1.76861	0.102621	-17.2344	1.46654e-66	5.36376e-65
ENSG00000117262	ENSMUSG00000028096	Gpr89	404.728	1.02234	0.0593409	17.2283	1.62805e-66	5.94981e-65
ENSG00000138795	ENSMUSG00000027985	Lef1	1440.51	2.01205	0.116849	17.2192	1.90475e-66	6.95561e-65
ENSG00000099617	ENSMUSG00000003070	Efna2	23.651	4.48211	0.260418	17.2112	2.18692e-66	7.9798e-65
ENSG00000078596	ENSMUSG00000031239	Itm2a	1722.84	-2.20137	0.127985	-17.2002	2.64562e-66	9.646e-65
ENSG00000116857	ENSMUSG00000026411	Tmem9	8565.52	1.12563	0.0654638	17.1946	2.91263e-66	1.06113e-64
ENSG00000152583	ENSMUSG00000029309	Sparcl1	18841.8	-1.7009	0.098965	-17.1869	3.32929e-66	1.21198e-64
ENSG00000025708	ENSMUSG00000022615	Tymp	4824.06	1.77435	0.103299	17.1769	3.95623e-66	1.43909e-64
ENSG00000185420	ENSMUSG00000055067	Smyd3	2064.5	1.54022	0.0896735	17.1758	4.02861e-66	1.46428e-64
ENSG00000184207	ENSMUSG00000043445	Pgp	1036.96	1.30786	0.0761574	17.1732	4.21817e-66	1.53199e-64
ENSG00000286406	#N/A	#N/A	8.33108	-2.86933	0.167129	-17.1684	4.58029e-66	1.66222e-64
ENSG00000245105	#N/A	#N/A	80.9763	-1.37483	0.0800806	-17.168	4.60642e-66	1.67041e-64
ENSG00000246465	#N/A	#N/A	72.3219	2.53827	0.147851	17.1677	4.63052e-66	1.67785e-64
ENSG00000130827	ENSMUSG00000031398	Plxna3	4101.59	1.13535	0.0661445	17.1647	4.88132e-66	1.76736e-64
ENSG00000166947	ENSMUSG00000023216	Epb42	10.2196	-4.48944	0.261565	-17.1638	4.95967e-66	1.79434e-64
ENSG00000248869	#N/A	#N/A	16.2937	-3.80308	0.221582	-17.1633	5.00014e-66	1.80758e-64
ENSG00000143633	ENSMUSG00000031984	2810004N23Rik	940.493	0.876937	0.051098	17.1619	5.12516e-66	1.85134e-64
ENSG00000146592	ENSMUSG00000053007	Creb5	536.664	-2.02476	0.117988	-17.1608	5.22145e-66	1.88467e-64
ENSG00000112769	ENSMUSG00000019846	Lama4	6915.89	-1.48307	0.086467	-17.1519	6.08734e-66	2.19552e-64
ENSG00000204403	ENSMUSG00000025887	Casp12	11.8977	-2.16928	0.126483	-17.1507	6.20888e-66	2.23764e-64
ENSG00000159184	ENSMUSG00000049604	Hoxb13	309.989	6.07105	0.354049	17.1475	6.56159e-66	2.36293e-64
ENSG00000101251	ENSMUSG00000074764	Sel1l2	8.40685	-3.64954	0.212916	-17.1407	7.37258e-66	2.65294e-64
ENSG00000248896	#N/A	#N/A	22.4708	-1.65625	0.0967103	-17.1259	9.51936e-66	3.4228e-64
ENSG00000184271	ENSMUSG00000009739	Pou6f1	567.107	-1.12429	0.0656513	-17.1252	9.6204e-66	3.45648e-64
ENSG00000116690	ENSMUSG00000006014	Prg4	655.761	-3.52715	0.205974	-17.1242	9.78741e-66	3.51379e-64
ENSG00000158104	ENSMUSG00000029445	Hpd	48.1529	-2.78247	0.16251	-17.1219	1.01961e-65	3.65769e-64
ENSG00000223776	#N/A	#N/A	23.5429	2.31369	0.135152	17.1191	1.06859e-65	3.83049e-64
ENSG00000243064	#N/A	#N/A	219.423	5.58979	0.326617	17.1142	1.16315e-65	4.16626e-64
ENSG00000226012	#N/A	#N/A	7.4107	4.45339	0.260261	17.1112	1.22426e-65	4.38179e-64
ENSG00000125835	ENSMUSG00000027404	Snrpb	6599.56	1.28158	0.0749289	17.104	1.38636e-65	4.95816e-64
ENSG00000186532	ENSMUSG00000018809	Smyd4	796.76	-0.729991	0.0426806	-17.1036	1.39556e-65	4.98727e-64
ENSG00000127616	ENSMUSG00000032187	Smarca4	10391.6	0.947009	0.0553716	17.1028	1.41472e-65	5.05189e-64
ENSG00000217275	#N/A	#N/A	81.613	3.37701	0.197456	17.1026	1.419e-65	5.06329e-64
ENSG00000139155	ENSMUSG00000030235	Slco1c1	26.9813	-1.99247	0.116525	-17.099	1.50859e-65	5.37886e-64
ENSG00000146122	ENSMUSG00000040260	Daam2	1046.81	-1.75426	0.102596	-17.0987	1.51622e-65	5.40196e-64
ENSG00000133561	ENSMUSG00000047867	Gimap6	1451.72	-1.54547	0.0903887	-17.098	1.53622e-65	5.46908e-64
ENSG00000197872	ENSMUSG00000020589	Cyria	898.815	-1.55887	0.0911733	-17.0979	1.53886e-65	5.47431e-64
ENSG00000252410	#N/A	#N/A	1.0608	-3.76234	0.22009	-17.0946	1.62948e-65	5.79227e-64
ENSG00000204866	ENSMUSG00000066756	Igfl3	95.7556	3.1359	0.183526	17.0869	1.85726e-65	6.59693e-64
ENSG00000153187	ENSMUSG00000039630	Hnrnpu	37948.4	0.542625	0.0317619	17.0841	1.94774e-65	6.91307e-64
ENSG00000125898	ENSMUSG00000027459	Fam110a	2018.05	1.48661	0.0870199	17.0836	1.9672e-65	6.97685e-64
ENSG00000172757	ENSMUSG00000056201	Cfl1	37707.9	1.03191	0.0604235	17.078	2.16324e-65	7.66631e-64
ENSG00000125508	ENSMUSG00000027579	Srms	309.094	2.34111	0.137122	17.0732	2.35151e-65	8.32724e-64
ENSG00000248309	#N/A	#N/A	27.212	-2.07006	0.121287	-17.0674	2.59447e-65	9.18067e-64
ENSG00000262152	ENSMUSG00000043747	1520401A03Rik	97.4261	3.19002	0.186924	17.0659	2.66422e-65	9.42034e-64
ENSG00000276141	#N/A	#N/A	118.699	-1.42875	0.0837772	-17.0542	3.25269e-65	1.14924e-63
ENSG00000130669	ENSMUSG00000030602	Pak4	5760.91	1.24776	0.0731739	17.0519	3.38174e-65	1.19394e-63
ENSG00000285637	#N/A	#N/A	39.8089	3.58491	0.210285	17.0478	3.62871e-65	1.28017e-63
ENSG00000135074	ENSMUSG00000011256	Adam19	1391.81	1.70493	0.100061	17.0389	4.22735e-65	1.49024e-63
ENSG00000102172	ENSMUSG00000071708	Sms	6937.7	1.11777	0.0656159	17.035	4.51419e-65	1.59015e-63
ENSG00000102858	ENSMUSG00000022517	Mgrn1	5564.97	0.850934	0.0499646	17.0307	4.85861e-65	1.7102e-63
ENSG00000069702	ENSMUSG00000029287	Tgfbr3	4323.03	-2.4691	0.144999	-17.0285	5.05122e-65	1.77666e-63
ENSG00000134072	ENSMUSG00000030272	Camk1	64.7238	-1.24049	0.0728572	-17.0263	5.23806e-65	1.84099e-63
ENSG00000223756	#N/A	#N/A	78.0441	-1.84415	0.108318	-17.0254	5.32637e-65	1.87062e-63
ENSG00000136143	ENSMUSG00000022110	Sucla2	2234.96	-0.895038	0.0525753	-17.0239	5.45806e-65	1.91544e-63
ENSG00000137076	ENSMUSG00000028465	Tln1	23651.9	-0.855647	0.0502641	-17.023	5.54187e-65	1.94339e-63
ENSG00000149636	ENSMUSG00000027635	Dsn1	1632.53	1.119	0.0657385	17.022	5.64517e-65	1.97813e-63
ENSG00000003402	ENSMUSG00000026031	Cflar	5247.36	-0.977305	0.0574236	-17.0192	5.91516e-65	2.07119e-63
ENSG00000153956	ENSMUSG00000040118	Cacna2d1	921.977	-1.92843	0.113321	-17.0175	6.09323e-65	2.13195e-63
ENSG00000206172	ENSMUSG00000069919	Hba-a1	8.82383	-4.14214	0.243503	-17.0106	6.85338e-65	2.39612e-63
ENSG00000138696	ENSMUSG00000052430	Bmpr1b	10752	4.24603	0.249638	17.0088	7.06879e-65	2.46959e-63
ENSG00000169436	ENSMUSG00000079022	Col22a1	516.952	3.28278	0.1931	17.0005	8.14892e-65	2.84483e-63
ENSG00000184785	ENSMUSG00000054850	Smim10l2a	225.968	-1.51525	0.0891319	-17.0001	8.20191e-65	2.8612e-63
ENSG00000076944	ENSMUSG00000004626	Stxbp2	2277.08	1.52137	0.0895013	16.9983	8.44971e-65	2.94545e-63
ENSG00000132698	ENSMUSG00000008601	Rab25	6850.9	1.48775	0.0875593	16.9914	9.50938e-65	3.3099e-63
ENSG00000222022	#N/A	#N/A	10.7093	3.66363	0.215616	16.9914	9.50312e-65	3.3099e-63
ENSG00000181789	ENSMUSG00000030058	Copg1	16671.6	0.867273	0.0510676	16.9828	1.10065e-64	3.82814e-63
ENSG00000172531	ENSMUSG00000040385	Ppp1ca	8607.64	1.0959	0.0645469	16.9784	1.18766e-64	4.12772e-63
ENSG00000235505	#N/A	#N/A	145.231	-1.66504	0.0980749	-16.9773	1.2097e-64	4.20118e-63
ENSG00000134668	ENSMUSG00000028784	Spocd1	276.716	2.54208	0.149754	16.975	1.25647e-64	4.3604e-63
ENSG00000124635	ENSMUSG00000068854	H2bc21	231.576	2.76345	0.162796	16.9749	1.25904e-64	4.36607e-63
ENSG00000168505	ENSMUSG00000034486	Gbx2	9.73336	4.63369	0.272979	16.9745	1.26803e-64	4.39401e-63
ENSG00000159259	ENSMUSG00000022945	Chaf1b	1206.7	1.40425	0.0827294	16.974	1.27986e-64	4.43172e-63
ENSG00000006634	ENSMUSG00000002297	Dbf4	901.766	1.23151	0.0725753	16.9687	1.40068e-64	4.84649e-63
ENSG00000173432	ENSMUSG00000074115	Saa1	5122.26	-3.49437	0.205942	-16.9677	1.42358e-64	4.92207e-63
ENSG00000142224	ENSMUSG00000016524	Il19	32.516	3.75878	0.221546	16.9662	1.46201e-64	5.05121e-63
ENSG00000287747	#N/A	#N/A	7.22772	4.33142	0.255332	16.9639	1.52019e-64	5.24837e-63
ENSG00000174343	ENSMUSG00000029205	Chrna9	71.9541	5.14268	0.303214	16.9606	1.60767e-64	5.54628e-63
ENSG00000271880	#N/A	#N/A	6.01844	-2.83772	0.167355	-16.9563	1.72789e-64	5.95663e-63
ENSG00000287952	#N/A	#N/A	90.8258	4.89748	0.288884	16.9531	1.82591e-64	6.28991e-63
ENSG00000070778	ENSMUSG00000021009	Ptpn21	1179.29	-1.41602	0.0835268	-16.9529	1.83337e-64	6.31098e-63
ENSG00000169813	ENSMUSG00000042079	Hnrnpf	18157.7	0.729153	0.0430298	16.9453	2.08369e-64	7.16738e-63
ENSG00000159055	ENSMUSG00000022978	Mis18a	1001.62	1.09945	0.0648854	16.9445	2.11247e-64	7.26104e-63
ENSG00000263753	#N/A	#N/A	1514.13	-1.11384	0.0657563	-16.9389	2.32462e-64	7.98437e-63
ENSG00000049541	ENSMUSG00000023104	Rfc2	2201.46	1.0442	0.0616671	16.9329	2.57368e-64	8.83336e-63
ENSG00000168275	ENSMUSG00000051671	Coa6	1071.37	1.19389	0.0705077	16.9327	2.5817e-64	8.85438e-63
ENSG00000244649	#N/A	#N/A	24.3105	3.76223	0.222206	16.9313	2.64623e-64	9.06906e-63
ENSG00000105467	ENSMUSG00000040231	Syngr4	16.6427	3.03596	0.179379	16.9249	2.94855e-64	1.00977e-62
ENSG00000101213	ENSMUSG00000038751	Ptk6	1218.35	2.00176	0.118312	16.9192	3.24589e-64	1.11079e-62
ENSG00000165424	ENSMUSG00000055538	Zcchc24	2401.22	-1.56828	0.0927117	-16.9157	3.44815e-64	1.17915e-62
ENSG00000015413	ENSMUSG00000019278	Dpep1	89.0149	2.46899	0.145976	16.9137	3.56665e-64	1.21878e-62
ENSG00000227036	#N/A	#N/A	390.228	2.96264	0.175183	16.9117	3.68994e-64	1.25999e-62
ENSG00000147676	ENSMUSG00000024479	Mal2	13773.6	1.68568	0.0996769	16.9114	3.70511e-64	1.26425e-62
ENSG00000183161	ENSMUSG00000092118	Fancf	1484.3	0.955683	0.0565177	16.9095	3.8324e-64	1.30673e-62
ENSG00000147526	ENSMUSG00000065954	Tacc1	6506.64	-1.78092	0.105341	-16.9063	4.04091e-64	1.37682e-62
ENSG00000086289	ENSMUSG00000002808	Epdr1	817.603	-1.81467	0.107341	-16.9056	4.09134e-64	1.39299e-62
ENSG00000085563	ENSMUSG00000040584	Abcb1a	364.534	-2.03157	0.120175	-16.9052	4.12111e-64	1.4021e-62
ENSG00000286522	ENSMUSG00000099517	H3c8	21.4609	4.63604	0.274288	16.9021	4.34388e-64	1.47682e-62
ENSG00000176890	ENSMUSG00000025747	Tyms	366.602	1.65836	0.0981525	16.8958	4.83163e-64	1.64146e-62
ENSG00000162814	ENSMUSG00000026611	Spata17	282.525	1.8341	0.108556	16.8954	4.86505e-64	1.65161e-62
ENSG00000178796	ENSMUSG00000028139	Riiad1	54.3546	3.36718	0.199352	16.8906	5.27614e-64	1.78987e-62
ENSG00000165490	ENSMUSG00000030641	Ddias	498.117	1.73003	0.102439	16.8885	5.46694e-64	1.85326e-62
ENSG00000160404	ENSMUSG00000009563	Tor2a	979.375	1.16247	0.068861	16.8813	6.17276e-64	2.09101e-62
ENSG00000179528	ENSMUSG00000034968	Lbx2	75.523	1.84039	0.109025	16.8805	6.26363e-64	2.12026e-62
ENSG00000134028	ENSMUSG00000022057	Adamdec1	539.442	3.11751	0.184684	16.8802	6.2922e-64	2.12839e-62
ENSG00000119929	ENSMUSG00000025193	Cutc	747.586	-0.8231	0.0487639	-16.8793	6.39182e-64	2.16053e-62
ENSG00000111981	ENSMUSG00000079685	Ulbp1	97.8054	3.13101	0.185497	16.879	6.42556e-64	2.17036e-62
ENSG00000251322	ENSMUSG00000022623	Shank3	1740.8	-1.33024	0.0788151	-16.878	6.52654e-64	2.20288e-62
ENSG00000241399	ENSMUSG00000060703	Cd302	292.036	-1.74803	0.103614	-16.8706	7.40489e-64	2.49755e-62
ENSG00000169692	ENSMUSG00000026922	Agpat2	3980.58	-1.69803	0.100664	-16.8683	7.70029e-64	2.59531e-62
ENSG00000106004	ENSMUSG00000038253	Hoxa5	264.101	-2.35291	0.139502	-16.8665	7.93377e-64	2.67208e-62
ENSG00000136848	ENSMUSG00000026883	Dab2ip	4199.63	-1.09979	0.0652208	-16.8625	8.4902e-64	2.85743e-62
ENSG00000264425	#N/A	#N/A	17.6965	2.64584	0.156908	16.8623	8.51533e-64	2.86383e-62
ENSG00000102271	ENSMUSG00000025597	Klhl4	61.9917	-2.01696	0.119625	-16.8608	8.7466e-64	2.9395e-62
ENSG00000122877	ENSMUSG00000037868	Egr2	1674.16	-2.18499	0.129591	-16.8607	8.75965e-64	2.94177e-62
ENSG00000170919	#N/A	#N/A	680.652	-1.55512	0.0922363	-16.8602	8.82969e-64	2.96317e-62
ENSG00000107736	ENSMUSG00000012819	Cdh23	473.372	-1.9262	0.114269	-16.8567	9.36099e-64	3.13922e-62
ENSG00000013306	ENSMUSG00000018677	Slc25a39	8745.18	1.15803	0.0687261	16.85	1.04912e-63	3.51571e-62
ENSG00000283064	#N/A	#N/A	28.2503	2.18976	0.129966	16.8486	1.07395e-63	3.59636e-62
ENSG00000225938	#N/A	#N/A	12.8864	-1.98642	0.117902	-16.848	1.08533e-63	3.63187e-62
ENSG00000128655	ENSMUSG00000075270	Pde11a	125.295	-2.41231	0.143221	-16.8433	1.17523e-63	3.92989e-62
ENSG00000180992	ENSMUSG00000023939	Mrpl14	2778.47	1.3114	0.0778656	16.8419	1.20336e-63	4.02107e-62
ENSG00000198554	ENSMUSG00000037572	Wdhd1	986.637	1.27147	0.0754986	16.8409	1.22266e-63	4.08267e-62
ENSG00000100362	ENSMUSG00000005716	Pvalb	681.83	5.071	0.301118	16.8406	1.23049e-63	4.10587e-62
ENSG00000172059	ENSMUSG00000020653	Klf11	1501.83	-1.22643	0.0728336	-16.8387	1.26892e-63	4.23108e-62
ENSG00000123384	ENSMUSG00000040249	Lrp1	27909.3	-1.62089	0.0962798	-16.8352	1.34675e-63	4.48743e-62
ENSG00000167461	ENSMUSG00000003037	Rab8a	1333.76	0.78713	0.0467607	16.8331	1.3952e-63	4.64553e-62
ENSG00000138363	ENSMUSG00000026192	Atic	6723.57	0.857653	0.0509561	16.8312	1.44143e-63	4.79606e-62
ENSG00000231007	#N/A	#N/A	25.8519	-2.0309	0.120677	-16.8292	1.48993e-63	4.95392e-62
ENSG00000003096	ENSMUSG00000036782	Klhl13	740.779	-2.58753	0.153781	-16.8261	1.57122e-63	5.22048e-62
ENSG00000237813	#N/A	#N/A	7.76725	-3.02529	0.179908	-16.8158	1.87084e-63	6.21157e-62
ENSG00000130956	ENSMUSG00000021476	Habp4	539.616	-1.16394	0.0692201	-16.815	1.89508e-63	6.2876e-62
ENSG00000167968	ENSMUSG00000024136	Dnase1l2	80.5269	2.26435	0.134681	16.8127	1.9688e-63	6.5274e-62
ENSG00000143106	ENSMUSG00000068749	Psma5	5744.92	0.885382	0.0526615	16.8127	1.97014e-63	6.5274e-62
ENSG00000182272	ENSMUSG00000055629	B4galnt4	1806.04	1.91945	0.114178	16.8111	2.02466e-63	6.70329e-62
ENSG00000115884	ENSMUSG00000020592	Sdc1	22622.1	1.91871	0.114135	16.811	2.02855e-63	6.71142e-62
ENSG00000122121	ENSMUSG00000037005	Xpnpep2	107.135	-2.78379	0.165693	-16.8009	2.40261e-63	7.94338e-62
ENSG00000143556	#N/A	#N/A	1992.88	6.41394	0.381789	16.7997	2.45369e-63	8.10651e-62
ENSG00000183971	ENSMUSG00000071230	Npw	73.5587	3.94089	0.234599	16.7984	2.50745e-63	8.27831e-62
ENSG00000009709	ENSMUSG00000028736	Pax7	120.368	6.99512	0.416514	16.7945	2.67974e-63	8.84086e-62
ENSG00000261716	#N/A	#N/A	570.277	1.8978	0.113003	16.7942	2.69076e-63	8.87097e-62
ENSG00000178662	ENSMUSG00000044647	Csrnp3	257.538	-2.31724	0.137988	-16.793	2.74395e-63	9.03997e-62
ENSG00000133816	ENSMUSG00000038244	Mical2	5396.77	1.4518	0.0864839	16.7869	3.04275e-63	1.00173e-61
ENSG00000171302	ENSMUSG00000025575	Cant1	9486.98	1.28817	0.0767738	16.7787	3.49218e-63	1.14889e-61
ENSG00000280721	#N/A	#N/A	35.9454	2.06453	0.123054	16.7774	3.57245e-63	1.17447e-61
ENSG00000187079	ENSMUSG00000055320	Tead1	4674.8	-1.24945	0.0744772	-16.7763	3.63907e-63	1.19553e-61
ENSG00000251151	#N/A	#N/A	70.2275	3.59678	0.214403	16.7758	3.66722e-63	1.20393e-61
ENSG00000163041	ENSMUSG00000060743	H3f3a	3250.51	0.986977	0.0588358	16.7751	3.71146e-63	1.2176e-61
ENSG00000074211	ENSMUSG00000029120	Ppp2r2c	1300.13	3.49858	0.208597	16.772	3.91333e-63	1.28293e-61
ENSG00000166482	ENSMUSG00000042436	Mfap4	4273.47	-2.46676	0.147086	-16.7709	3.98312e-63	1.3049e-61
ENSG00000198018	ENSMUSG00000025192	Entpd7	1648.94	1.09879	0.0655225	16.7696	4.07e-63	1.33243e-61
ENSG00000163472	ENSMUSG00000001420	Tmem79	1368.69	1.47356	0.0878861	16.7667	4.27777e-63	1.39947e-61
ENSG00000120688	ENSMUSG00000022023	Wbp4	863.23	-0.728356	0.0434478	-16.7639	4.48107e-63	1.46495e-61
ENSG00000174944	ENSMUSG00000036381	P2ry14	139.885	-1.77254	0.105777	-16.7573	5.00505e-63	1.63511e-61
ENSG00000107159	ENSMUSG00000028463	Car9	352.543	4.77025	0.284947	16.7408	6.60785e-63	2.15723e-61
ENSG00000072864	ENSMUSG00000022678	Nde1	2025.12	0.928373	0.055473	16.7356	7.2156e-63	2.35399e-61
ENSG00000162813	ENSMUSG00000026617	Bpnt1	3035.78	0.884041	0.0528333	16.7327	7.57824e-63	2.47058e-61
ENSG00000185499	ENSMUSG00000042784	Muc1	27194.7	2.50348	0.149694	16.724	8.76745e-63	2.85628e-61
ENSG00000188916	ENSMUSG00000073805	Insyn2a	747.487	3.93355	0.235231	16.7221	9.05227e-63	2.94702e-61
ENSG00000170262	ENSMUSG00000039956	Mrap	5.14698	-2.91608	0.174424	-16.7183	9.63666e-63	3.1351e-61
ENSG00000130635	ENSMUSG00000026837	Col5a1	28099.2	1.92787	0.115357	16.7122	1.06836e-62	3.47328e-61
ENSG00000278771	#N/A	#N/A	115.258	5.15293	0.30837	16.7102	1.10445e-62	3.58813e-61
ENSG00000182021	#N/A	#N/A	0.936189	-3.69538	0.221173	-16.7082	1.14314e-62	3.71125e-61
ENSG00000188263	#N/A	#N/A	57.6608	3.53107	0.211342	16.7078	1.1492e-62	3.72831e-61
ENSG00000167105	ENSMUSG00000075610	Tmem92	75.4333	2.5894	0.154997	16.7062	1.18158e-62	3.83071e-61
ENSG00000138685	ENSMUSG00000037225	Fgf2	799.397	-2.67135	0.159913	-16.705	1.2043e-62	3.90169e-61
ENSG00000204677	#N/A	#N/A	109.929	2.67375	0.160098	16.7007	1.29437e-62	4.19059e-61
ENSG00000006210	ENSMUSG00000031778	Cx3cl1	5672.1	-2.37749	0.142366	-16.6998	1.31537e-62	4.25563e-61
ENSG00000228918	#N/A	#N/A	41.4497	3.56352	0.213395	16.6992	1.32877e-62	4.29601e-61
ENSG00000197150	ENSMUSG00000028973	Abcb8	2237.07	0.978284	0.0585941	16.6959	1.40323e-62	4.53364e-61
ENSG00000162494	ENSMUSG00000028584	Lrrc38	5.76249	-3.79018	0.22702	-16.6953	1.41702e-62	4.57501e-61
ENSG00000160710	ENSMUSG00000027951	Adar	34281.1	0.933921	0.0559461	16.6932	1.46785e-62	4.73587e-61
ENSG00000273445	#N/A	#N/A	29.694	3.24759	0.194568	16.6913	1.51716e-62	4.89158e-61
ENSG00000281974	#N/A	#N/A	5.1892	-2.67103	0.160045	-16.6892	1.56995e-62	5.0583e-61
ENSG00000272143	#N/A	#N/A	93.492	-2.02973	0.121637	-16.6867	1.63674e-62	5.26987e-61
ENSG00000103150	ENSMUSG00000074064	Mlycd	796.503	-0.962402	0.0576893	-16.6825	1.75694e-62	5.65299e-61
ENSG00000227440	#N/A	#N/A	15.847	2.5119	0.150603	16.679	1.86321e-62	5.99081e-61
ENSG00000157152	ENSMUSG00000009394	Syn2	248.417	-2.72639	0.163498	-16.6754	1.98023e-62	6.3627e-61
ENSG00000152818	ENSMUSG00000019820	Utrn	7791.51	-1.42374	0.0853928	-16.6729	2.06388e-62	6.62693e-61
ENSG00000188483	ENSMUSG00000089762	Ier5l	673.845	1.6616	0.0996603	16.6726	2.07249e-62	6.65001e-61
ENSG00000250282	#N/A	#N/A	2.49836	-2.8985	0.173864	-16.6711	2.12735e-62	6.82137e-61
ENSG00000108622	ENSMUSG00000001029	Icam2	284.028	-1.47783	0.0886593	-16.6687	2.21461e-62	7.09629e-61
ENSG00000130204	ENSMUSG00000002984	Tomm40	3747.18	1.24226	0.0745278	16.6683	2.22711e-62	7.13148e-61
ENSG00000105289	ENSMUSG00000034917	Tjp3	3245.59	1.71407	0.102843	16.6668	2.28496e-62	7.31173e-61
ENSG00000050426	ENSMUSG00000037353	Letmd1	2825.52	-0.802672	0.0481747	-16.6617	2.4885e-62	7.95759e-61
ENSG00000164934	ENSMUSG00000022300	Dcaf13	4118.6	1.25594	0.0754404	16.6481	3.12163e-62	9.97535e-61
ENSG00000275025	#N/A	#N/A	3.21752	-2.83603	0.170357	-16.6475	3.15417e-62	1.00725e-60
ENSG00000224786	ENSMUSG00000045031	Cetn4	18.4746	-1.88269	0.1131	-16.6462	3.22379e-62	1.02878e-60
ENSG00000254337	#N/A	#N/A	23.5073	3.77086	0.226551	16.6447	3.30725e-62	1.05469e-60
ENSG00000198873	ENSMUSG00000003228	Grk5	914.507	-1.21728	0.0731343	-16.6445	3.31921e-62	1.05779e-60
ENSG00000184384	ENSMUSG00000031925	Maml2	1781.44	-1.81386	0.108982	-16.6436	3.36903e-62	1.07293e-60
ENSG00000253428	#N/A	#N/A	1.08971	-3.63422	0.218367	-16.6427	3.41576e-62	1.08708e-60
ENSG00000238120	#N/A	#N/A	8.73157	-2.42594	0.145772	-16.642	3.46027e-62	1.10049e-60
ENSG00000109906	ENSMUSG00000066687	Zbtb16	1475.78	-3.22384	0.193818	-16.6334	3.99318e-62	1.26912e-60
ENSG00000073111	ENSMUSG00000002870	Mcm2	1879.95	1.67204	0.10054	16.6306	4.18631e-62	1.32959e-60
ENSG00000153395	ENSMUSG00000021608	Lpcat1	5855.34	1.26707	0.0762084	16.6263	4.49304e-62	1.42605e-60
ENSG00000152611	ENSMUSG00000039676	Capsl	74.2032	4.02063	0.241856	16.6241	4.66354e-62	1.47852e-60
ENSG00000271013	#N/A	#N/A	25.4372	3.08144	0.18536	16.6241	4.66468e-62	1.47852e-60
ENSG00000087088	ENSMUSG00000003873	Bax	2418.65	1.16013	0.0697902	16.6231	4.7436e-62	1.50251e-60
ENSG00000173457	ENSMUSG00000056612	Ppp1r14b	4189.28	1.56715	0.0942867	16.6211	4.90288e-62	1.55192e-60
ENSG00000153406	ENSMUSG00000063445	Nmral1	3237.24	1.15941	0.0697681	16.618	5.15987e-62	1.63216e-60
ENSG00000077264	ENSMUSG00000031284	Pak3	246.067	-2.52193	0.151785	-16.6152	5.41336e-62	1.71119e-60
ENSG00000250971	#N/A	#N/A	10.2769	-2.7093	0.163075	-16.6138	5.53579e-62	1.7487e-60
ENSG00000260289	#N/A	#N/A	29.2592	5.33808	0.321325	16.6127	5.63745e-62	1.77962e-60
ENSG00000173548	ENSMUSG00000032733	Snx33	3016.22	-0.747435	0.0449977	-16.6105	5.8481e-62	1.84487e-60
ENSG00000258545	#N/A	#N/A	113.787	-3.11783	0.187883	-16.5945	7.63572e-62	2.40718e-60
ENSG00000196381	ENSMUSG00000011427	Zfp790	64.9077	-1.46743	0.0884324	-16.5938	7.72257e-62	2.43292e-60
ENSG00000107372	ENSMUSG00000024750	Zfand5	8849.67	-0.838754	0.0505554	-16.5908	8.1249e-62	2.55795e-60
ENSG00000214530	ENSMUSG00000030688	Stard10	13591.7	2.13598	0.128765	16.5882	8.47946e-62	2.66778e-60
ENSG00000158042	ENSMUSG00000030879	Mrpl17	3264.77	0.991336	0.0597699	16.5859	8.82028e-62	2.77315e-60
ENSG00000223509	#N/A	#N/A	86.2019	-1.34792	0.0812866	-16.5823	9.35995e-62	2.94085e-60
ENSG00000213777	#N/A	#N/A	4.6579	-2.15142	0.129752	-16.581	9.56629e-62	3.00366e-60
ENSG00000273771	#N/A	#N/A	11.5654	-2.26267	0.136483	-16.5783	9.99628e-62	3.13657e-60
ENSG00000143578	ENSMUSG00000027938	Creb3l4	6705.47	1.66863	0.100698	16.5706	1.13592e-61	3.56183e-60
ENSG00000171659	ENSMUSG00000040229	Gpr34	562.335	-1.74523	0.10533	-16.569	1.16671e-61	3.65594e-60
ENSG00000198838	ENSMUSG00000057378	Ryr3	188.388	-2.12191	0.128066	-16.5689	1.16932e-61	3.66167e-60
ENSG00000082458	ENSMUSG00000000881	Dlg3	4854.18	0.963683	0.0581791	16.5641	1.2668e-61	3.96426e-60
ENSG00000168393	ENSMUSG00000026281	Dtymk	1618.25	1.10273	0.0665975	16.5581	1.40044e-61	4.37954e-60
ENSG00000229221	#N/A	#N/A	2.42693	-3.29952	0.199276	-16.5576	1.41199e-61	4.41271e-60
ENSG00000159346	ENSMUSG00000026457	Adipor1	11324.5	0.886284	0.0535387	16.5541	1.49578e-61	4.67146e-60
ENSG00000147536	ENSMUSG00000031546	Gins4	449.924	1.97414	0.119263	16.5529	1.52644e-61	4.76159e-60
ENSG00000279711	#N/A	#N/A	3.02132	-2.74513	0.16584	-16.5529	1.52668e-61	4.76159e-60
ENSG00000226482	#N/A	#N/A	5.60656	-5.12437	0.309579	-16.5527	1.5303e-61	4.76971e-60
ENSG00000183154	#N/A	#N/A	22.7505	-2.00926	0.121404	-16.5501	1.59742e-61	4.97561e-60
ENSG00000118407	ENSMUSG00000034898	Filip1	185.93	-1.67154	0.101014	-16.5475	1.66808e-61	5.19222e-60
ENSG00000137573	ENSMUSG00000016918	Sulf1	16613.4	1.88927	0.114174	16.5473	1.67348e-61	5.20559e-60
ENSG00000013275	ENSMUSG00000030603	Psmc4	5593.84	0.985033	0.0595408	16.5438	1.77411e-61	5.51493e-60
ENSG00000152104	ENSMUSG00000026604	Ptpn14	4171.59	-1.56563	0.0946737	-16.5371	1.98204e-61	6.1572e-60
ENSG00000138755	ENSMUSG00000029417	Cxcl9	6002.8	3.17569	0.192067	16.5343	2.0769e-61	6.4476e-60
ENSG00000183242	ENSMUSG00000074987	Wt1os	39.8938	4.69622	0.284037	16.5338	2.09398e-61	6.49635e-60
ENSG00000130294	ENSMUSG00000014602	Kif1a	1023.4	4.64584	0.281084	16.5283	2.296e-61	7.11838e-60
ENSG00000233966	#N/A	#N/A	25.3873	2.4053	0.145545	16.5262	2.3762e-61	7.36214e-60
ENSG00000172366	ENSMUSG00000025732	Mcrip2	1687.59	1.58626	0.0959946	16.5245	2.4462e-61	7.57401e-60
ENSG00000259807	#N/A	#N/A	115.859	1.95329	0.118231	16.521	2.59182e-61	8.01957e-60
ENSG00000181788	ENSMUSG00000036432	Siah2	5589.23	1.66283	0.100663	16.5188	2.6857e-61	8.30457e-60
ENSG00000101189	ENSMUSG00000027569	Mrgbp	1312.99	1.06357	0.0644302	16.5073	3.24964e-61	1.00417e-59
ENSG00000161179	ENSMUSG00000041774	Ydjc	1076.38	1.41701	0.0858558	16.5046	3.40022e-61	1.05001e-59
ENSG00000004838	ENSMUSG00000010044	Zmynd10	669.479	2.5178	0.152666	16.4922	4.17387e-61	1.28807e-59
ENSG00000277851	#N/A	#N/A	12.1433	-1.81795	0.110239	-16.491	4.25869e-61	1.31338e-59
ENSG00000170421	ENSMUSG00000049382	Krt8	72289.4	1.82876	0.110909	16.4888	4.41505e-61	1.3607e-59
ENSG00000109255	ENSMUSG00000029236	Nmu	92.0054	3.63009	0.220157	16.4886	4.4309e-61	1.36469e-59
ENSG00000106683	ENSMUSG00000029674	Limk1	3304.64	1.03019	0.0624887	16.486	4.62467e-61	1.42343e-59
ENSG00000205581	ENSMUSG00000040681	Hmgn1	11681.7	0.866947	0.0525875	16.4858	4.64237e-61	1.42794e-59
ENSG00000112531	ENSMUSG00000062078	Qki	5702.14	-1.21957	0.0739781	-16.4856	4.65923e-61	1.43219e-59
ENSG00000180198	ENSMUSG00000028896	Rcc1	3276.76	1.19008	0.072197	16.4838	4.79909e-61	1.47421e-59
ENSG00000160803	ENSMUSG00000008604	Ubqln4	4701.09	0.970507	0.0588992	16.4774	5.3319e-61	1.63681e-59
ENSG00000105486	ENSMUSG00000056394	Lig1	2105.73	1.0277	0.0623707	16.4773	5.34581e-61	1.64e-59
ENSG00000253250	ENSMUSG00000086587	Gm11837	28.3052	-2.02249	0.122762	-16.4749	5.55639e-61	1.70349e-59
ENSG00000143390	ENSMUSG00000005774	Rfx5	3267.49	0.916917	0.0556639	16.4724	5.79537e-61	1.77559e-59
ENSG00000143368	ENSMUSG00000068856	Sf3b4	7023.55	0.984875	0.0597967	16.4704	5.98895e-61	1.8337e-59
ENSG00000139618	ENSMUSG00000041147	Brca2	698.181	1.56462	0.0950092	16.4681	6.21988e-61	1.90316e-59
ENSG00000226025	#N/A	#N/A	68.4887	3.68242	0.223789	16.4549	7.73766e-61	2.36602e-59
ENSG00000230124	ENSMUSG00000033701	Acbd6	2619.5	0.801412	0.0487058	16.4541	7.83481e-61	2.39417e-59
ENSG00000006625	ENSMUSG00000002797	Ggct	2505.47	1.43323	0.0871469	16.4461	8.94302e-61	2.73103e-59
ENSG00000273821	#N/A	#N/A	25.5878	2.07156	0.125963	16.4459	8.9786e-61	2.74011e-59
ENSG00000258572	#N/A	#N/A	20.5517	-2.35848	0.143442	-16.442	9.56402e-61	2.91687e-59
ENSG00000169554	ENSMUSG00000026872	Zeb2	2692.07	-1.50821	0.0917398	-16.44	9.88659e-61	3.01328e-59
ENSG00000116698	ENSMUSG00000042772	Smg7	8271.61	0.728104	0.0442962	16.4372	1.03654e-60	3.15717e-59
ENSG00000287146	#N/A	#N/A	5.66648	-2.26332	0.137725	-16.4336	1.09909e-60	3.34551e-59
ENSG00000238099	#N/A	#N/A	15.6984	-2.9609	0.180179	-16.4331	1.10807e-60	3.37066e-59
ENSG00000115425	ENSMUSG00000026189	Pecr	676.698	-1.34987	0.0821724	-16.4272	1.22082e-60	3.7112e-59
ENSG00000011465	ENSMUSG00000019929	Dcn	45981.3	-1.97913	0.120522	-16.4213	1.34573e-60	4.08829e-59
ENSG00000122566	ENSMUSG00000004980	Hnrnpa2b1	43894.8	0.576757	0.0351352	16.4154	1.48519e-60	4.50903e-59
ENSG00000247077	ENSMUSG00000029500	Pgam5	2996.66	0.923652	0.0562809	16.4115	1.58365e-60	4.80484e-59
ENSG00000154265	ENSMUSG00000018800	Abca5	1275.25	-1.49897	0.0913454	-16.4099	1.62557e-60	4.92881e-59
ENSG00000225039	#N/A	#N/A	7.27504	-1.90938	0.116357	-16.4097	1.62979e-60	4.93843e-59
ENSG00000137033	ENSMUSG00000024810	Il33	1087.14	-2.69489	0.164253	-16.407	1.70363e-60	5.15883e-59
ENSG00000114859	ENSMUSG00000022843	Clcn2	405.035	1.19047	0.0725606	16.4065	1.71763e-60	5.19785e-59
ENSG00000188958	ENSMUSG00000056423	Uts2b	13.2894	-2.20489	0.13443	-16.4018	1.85577e-60	5.61227e-59
ENSG00000213347	ENSMUSG00000021485	Mxd3	486.822	1.71158	0.104388	16.3964	2.0279e-60	6.12886e-59
ENSG00000261054	#N/A	#N/A	12.2039	-3.34076	0.203784	-16.3936	2.12555e-60	6.41983e-59
ENSG00000143951	ENSMUSG00000020319	Wdpcp	513.294	-0.947638	0.057812	-16.3917	2.19213e-60	6.61669e-59
ENSG00000225914	#N/A	#N/A	24.3391	-2.32009	0.141544	-16.3913	2.20707e-60	6.65747e-59
ENSG00000285928	#N/A	#N/A	39.7538	-1.27577	0.0778743	-16.3824	2.55507e-60	7.70223e-59
ENSG00000099849	ENSMUSG00000038618	Rassf7	1815.52	1.70397	0.104037	16.3785	2.72583e-60	8.2117e-59
ENSG00000162889	ENSMUSG00000016528	Mapkapk2	14834	1.07473	0.0656206	16.378	2.74849e-60	8.27463e-59
ENSG00000162989	ENSMUSG00000026824	Kcnj3	3171.41	5.18672	0.316698	16.3775	2.77021e-60	8.33466e-59
ENSG00000117139	ENSMUSG00000042207	Kdm5b	10908.5	1.03541	0.063234	16.3743	2.91938e-60	8.77783e-59
ENSG00000134030	ENSMUSG00000052928	Ctif	2787.43	-1.13724	0.0694937	-16.3647	3.41836e-60	1.02715e-58
ENSG00000166173	ENSMUSG00000034839	Larp6	695.83	-1.63559	0.0999683	-16.361	3.62919e-60	1.0898e-58
ENSG00000133195	ENSMUSG00000041654	Slc39a11	5550.95	1.41509	0.0865039	16.3587	3.77237e-60	1.13207e-58
ENSG00000170345	ENSMUSG00000021250	Fos	20707.1	-2.54132	0.15537	-16.3566	3.90306e-60	1.17054e-58
ENSG00000154529	ENSMUSG00000033063	Cntnap3	58.1054	-2.73472	0.167224	-16.3537	4.09485e-60	1.22727e-58
ENSG00000197859	ENSMUSG00000036040	Adamtsl2	556.483	1.66039	0.101531	16.3535	4.1061e-60	1.22986e-58
ENSG00000116005	ENSMUSG00000029998	Pcyox1	9121.15	-1.06089	0.0649026	-16.3459	4.65242e-60	1.39175e-58
ENSG00000181085	ENSMUSG00000063704	Mapk15	808.637	2.75159	0.168335	16.3459	4.65255e-60	1.39175e-58
ENSG00000160991	ENSMUSG00000039747	Orai2	2963.84	1.00094	0.0612379	16.3452	4.70921e-60	1.4078e-58
ENSG00000250327	#N/A	#N/A	10.5364	-1.88378	0.115282	-16.3407	5.06849e-60	1.51424e-58
ENSG00000081189	ENSMUSG00000005583	Mef2c	1792	-1.34079	0.082056	-16.3399	5.13109e-60	1.53197e-58
ENSG00000139579	ENSMUSG00000025374	Nabp2	2354.49	0.805047	0.0492771	16.3371	5.37272e-60	1.60308e-58
ENSG00000158406	ENSMUSG00000060639	H4c9	1408.41	2.57302	0.157501	16.3365	5.42806e-60	1.61856e-58
ENSG00000226622	#N/A	#N/A	6.56756	-3.64509	0.223145	-16.3351	5.55604e-60	1.65567e-58
ENSG00000136541	ENSMUSG00000026830	Ermn	114.963	2.5657	0.157115	16.33	6.03349e-60	1.79681e-58
ENSG00000228594	ENSMUSG00000074738	Fndc10	1058.03	1.74214	0.106684	16.3299	6.04662e-60	1.79957e-58
ENSG00000168427	ENSMUSG00000026308	Klhl30	62.3403	-2.77148	0.169795	-16.3225	6.82421e-60	2.0297e-58
ENSG00000196139	ENSMUSG00000021214	Akr1c18	1465.8	-2.32089	0.142196	-16.3218	6.90219e-60	2.05159e-58
ENSG00000129235	ENSMUSG00000020803	Txndc17	2051.21	1.1154	0.068348	16.3194	7.18736e-60	2.135e-58
ENSG00000171428	ENSMUSG00000051147	Nat2	7824.91	3.25735	0.199603	16.3191	7.21631e-60	2.14224e-58
ENSG00000150337	ENSMUSG00000015947	Fcgr1	267.653	1.6672	0.102192	16.3144	7.80279e-60	2.31488e-58
ENSG00000169221	ENSMUSG00000042492	Tbc1d10b	4376.72	0.761702	0.0466948	16.3124	8.06121e-60	2.39003e-58
ENSG00000101695	ENSMUSG00000033107	Rnf125	740.255	-1.35871	0.0833104	-16.309	8.519e-60	2.52416e-58
ENSG00000122644	ENSMUSG00000047446	Arl4a	1316.8	-1.53607	0.0942195	-16.3031	9.38657e-60	2.77946e-58
ENSG00000140092	ENSMUSG00000021186	Fbln5	3771.84	-1.805	0.110727	-16.3013	9.66609e-60	2.86042e-58
ENSG00000168807	ENSMUSG00000041308	Sntb2	2264.79	-0.970016	0.0595251	-16.2959	1.0548e-59	3.11943e-58
ENSG00000149679	ENSMUSG00000038990	Cables2	1092.27	1.2353	0.075805	16.2958	1.05784e-59	3.12645e-58
ENSG00000120318	ENSMUSG00000024451	Arap3	972.313	-1.20166	0.0737427	-16.2953	1.06614e-59	3.14898e-58
ENSG00000137288	ENSMUSG00000024208	Uqcc2	2125.18	1.22502	0.0752015	16.2899	1.16501e-59	3.43883e-58
ENSG00000105464	ENSMUSG00000002771	Grin2d	248.497	2.15639	0.132415	16.2851	1.25942e-59	3.71518e-58
ENSG00000158445	ENSMUSG00000050556	Kcnb1	329.228	-2.88084	0.176902	-16.285	1.2621e-59	3.72074e-58
ENSG00000171161	ENSMUSG00000049755	Zfp672	2742.22	0.872999	0.0536181	16.2818	1.32915e-59	3.91594e-58
ENSG00000168356	ENSMUSG00000034115	Scn11a	45.8919	-2.01786	0.123941	-16.2809	1.34929e-59	3.97276e-58
ENSG00000141977	ENSMUSG00000074240	Cib3	33.6675	3.05182	0.187458	16.2801	1.36745e-59	4.02369e-58
ENSG00000286684	#N/A	#N/A	2.52519	-3.49445	0.214662	-16.2789	1.39395e-59	4.09912e-58
ENSG00000169683	ENSMUSG00000025145	Lrrc45	1630.29	1.49366	0.0917886	16.2728	1.53853e-59	4.52144e-58
ENSG00000184678	ENSMUSG00000018102	H2bc4	4618.93	2.01463	0.123812	16.2717	1.56687e-59	4.60183e-58
ENSG00000169689	ENSMUSG00000025144	Cenpx	2434.48	1.45509	0.0894603	16.2652	1.74246e-59	5.11431e-58
ENSG00000136908	ENSMUSG00000026810	Dpm2	3264.79	1.02685	0.0631363	16.264	1.77824e-59	5.21607e-58
ENSG00000179796	ENSMUSG00000045201	Lrrc3b	24.6286	-3.47816	0.213867	-16.2632	1.8004e-59	5.27776e-58
ENSG00000079337	ENSMUSG00000022469	Rapgef3	1011.44	-1.65373	0.101719	-16.2578	1.9669e-59	5.76221e-58
ENSG00000196366	#N/A	#N/A	41.354	1.76987	0.108869	16.257	1.99398e-59	5.83792e-58
ENSG00000226031	#N/A	#N/A	11.8215	-2.86403	0.176242	-16.2505	2.2141e-59	6.47832e-58
ENSG00000188452	ENSMUSG00000075256	Cerkl	42.4233	3.10787	0.191325	16.2439	2.46586e-59	7.21044e-58
ENSG00000105738	ENSMUSG00000030583	Sipa1l3	5494.31	1.08003	0.0664938	16.2426	2.5205e-59	7.36563e-58
ENSG00000152601	ENSMUSG00000027763	Mbnl1	8275.12	-0.925116	0.0569607	-16.2413	2.57418e-59	7.51781e-58
ENSG00000107796	ENSMUSG00000035783	Acta2	9358.26	-1.67237	0.103031	-16.2318	3.00715e-59	8.77679e-58
ENSG00000179918	ENSMUSG00000049091	Sephs2	8407.12	1.20082	0.0740069	16.2258	3.31582e-59	9.67166e-58
ENSG00000100129	ENSMUSG00000033047	Eif3l	7810.88	-1.08623	0.0669765	-16.218	3.76197e-59	1.09662e-57
ENSG00000030110	ENSMUSG00000057789	Bak1	1195.06	1.04824	0.0646542	16.2131	4.07441e-59	1.18695e-57
ENSG00000126768	ENSMUSG00000031158	Timm17b	2062.53	1.19285	0.0735883	16.2097	4.30621e-59	1.2537e-57
ENSG00000131462	ENSMUSG00000035198	Tubg1	2347.2	1.11736	0.0689705	16.2005	5.00211e-59	1.4554e-57
ENSG00000285691	#N/A	#N/A	2.57206	-3.89648	0.240585	-16.1959	5.39021e-59	1.56734e-57
ENSG00000211891	ENSMUSG00000087642	Ighe	99.5302	4.03492	0.249155	16.1944	5.52359e-59	1.60513e-57
ENSG00000189184	ENSMUSG00000037892	Pcdh18	1742.93	-1.78302	0.110185	-16.182	6.75597e-59	1.96204e-57
ENSG00000178927	ENSMUSG00000039294	Cybc1	4287.08	0.923933	0.0570983	16.1814	6.81899e-59	1.97789e-57
ENSG00000119383	ENSMUSG00000039515	Ptpa	11704.6	0.944288	0.0583563	16.1814	6.81822e-59	1.97789e-57
ENSG00000203814	ENSMUSG00000105827	H2bc18	214.553	2.81396	0.173906	16.1809	6.88059e-59	1.99452e-57
ENSG00000152766	ENSMUSG00000024774	Ankrd22	555.861	2.0595	0.127299	16.1785	7.15589e-59	2.07304e-57
ENSG00000285719	#N/A	#N/A	2.36394	-2.72268	0.168309	-16.1766	7.37288e-59	2.13458e-57
ENSG00000130695	ENSMUSG00000037443	Cep85	1398.27	1.05292	0.0651198	16.1689	8.35833e-59	2.41839e-57
ENSG00000197587	ENSMUSG00000028707	Dmbx1	54.7771	3.1704	0.196093	16.1678	8.5086e-59	2.46035e-57
ENSG00000140945	ENSMUSG00000031841	Cdh13	613.109	-1.63612	0.101197	-16.1677	8.52798e-59	2.46443e-57
ENSG00000163788	ENSMUSG00000038145	Snrk	2090.17	-0.818109	0.0506155	-16.1632	9.16766e-59	2.64765e-57
ENSG00000136869	ENSMUSG00000039005	Tlr4	1468.98	-1.45146	0.0898244	-16.1588	9.84374e-59	2.84115e-57
ENSG00000152154	ENSMUSG00000024245	Tmem178	147.847	-2.14602	0.132824	-16.1569	1.01504e-58	2.92786e-57
ENSG00000120129	ENSMUSG00000024190	Dusp1	11592.7	-1.99145	0.123316	-16.1491	1.15218e-58	3.32139e-57
ENSG00000171462	ENSMUSG00000047428	Dlk2	124.028	-1.63689	0.10137	-16.1478	1.17744e-58	3.39212e-57
ENSG00000170367	ENSMUSG00000033156	Cst10	200.347	6.59064	0.408237	16.1442	1.24818e-58	3.59369e-57
ENSG00000230587	#N/A	#N/A	40.0784	-2.20581	0.136665	-16.1403	1.32788e-58	3.82082e-57
ENSG00000165704	ENSMUSG00000025630	Hprt	2254.13	1.09678	0.067961	16.1384	1.37115e-58	3.94291e-57
ENSG00000205221	ENSMUSG00000024076	Vit	341.76	-2.78092	0.172343	-16.136	1.42565e-58	4.0971e-57
ENSG00000169783	ENSMUSG00000049556	Lingo1	1359.02	2.4937	0.154566	16.1336	1.48137e-58	4.25463e-57
ENSG00000179750	ENSMUSG00000009585	Apobec3	393.293	2.53281	0.156993	16.1332	1.49004e-58	4.27689e-57
ENSG00000104824	ENSMUSG00000015165	Hnrnpl	8654.58	0.44284	0.0274533	16.1307	1.55323e-58	4.45555e-57
ENSG00000101210	ENSMUSG00000016349	Eef1a2	5614.66	3.39878	0.210748	16.1272	1.64305e-58	4.71031e-57
ENSG00000184831	ENSMUSG00000079508	Apoo	1009.33	1.13925	0.0706553	16.124	1.73045e-58	4.95784e-57
ENSG00000258819	#N/A	#N/A	38.8164	-2.0776	0.128867	-16.122	1.78798e-58	5.11954e-57
ENSG00000141294	ENSMUSG00000020878	Lrrc46	332.889	2.09817	0.130166	16.1193	1.868e-58	5.34537e-57
ENSG00000097021	ENSMUSG00000028937	Acot7	1780.93	1.40143	0.0870684	16.0957	2.73421e-58	7.8193e-57
ENSG00000144476	ENSMUSG00000044337	Ackr3	2135.8	-1.80376	0.112121	-16.0877	3.11387e-58	8.89961e-57
ENSG00000104866	ENSMUSG00000051403	Ppp1r37	3685.91	1.18332	0.0735559	16.0873	3.13102e-58	8.94319e-57
ENSG00000171792	ENSMUSG00000048668	Rhno1	1984.69	0.982414	0.0610679	16.0872	3.13584e-58	8.9515e-57
ENSG00000149657	ENSMUSG00000039108	Lsm14b	3898.12	0.883974	0.0549524	16.0862	3.18914e-58	9.0981e-57
ENSG00000269736	#N/A	#N/A	3.38545	-3.26646	0.203066	-16.0857	3.21216e-58	9.15817e-57
ENSG00000214160	ENSMUSG00000033809	Alg3	3097.61	1.13349	0.0704713	16.0845	3.27925e-58	9.34378e-57
ENSG00000103254	ENSMUSG00000057411	Antkmt	773.187	1.77726	0.110517	16.0812	3.45476e-58	9.83787e-57
ENSG00000130477	ENSMUSG00000034799	Unc13a	164.694	3.31024	0.20587	16.0793	3.56596e-58	1.01484e-56
ENSG00000114993	ENSMUSG00000034930	Rtkn	3006.06	1.05497	0.0656134	16.0786	3.60289e-58	1.02472e-56
ENSG00000129990	ENSMUSG00000004961	Syt5	72.404	3.97938	0.247497	16.0785	3.61223e-58	1.02676e-56
ENSG00000256612	#N/A	#N/A	7989.15	4.3341	0.269614	16.0752	3.80788e-58	1.08171e-56
ENSG00000220323	#N/A	#N/A	179.249	1.8116	0.112709	16.0732	3.93394e-58	1.11684e-56
ENSG00000167700	ENSMUSG00000019080	Mfsd3	1703.34	1.62991	0.10142	16.071	4.0777e-58	1.15696e-56
ENSG00000176177	ENSMUSG00000050439	Enthd1	21.5797	2.92694	0.18213	16.0706	4.10022e-58	1.16264e-56
ENSG00000116117	ENSMUSG00000052062	Pard3b	1233.68	-1.12696	0.0701469	-16.0657	4.44177e-58	1.25873e-56
ENSG00000280304	#N/A	#N/A	13.1477	-2.18832	0.136218	-16.0648	4.50375e-58	1.27552e-56
ENSG00000106089	ENSMUSG00000007207	Stx1a	389.917	1.51257	0.0941553	16.0646	4.51438e-58	1.27775e-56
ENSG00000188517	ENSMUSG00000058897	Col25a1	96.2645	-2.54526	0.158485	-16.06	4.86478e-58	1.3761e-56
ENSG00000143157	ENSMUSG00000040596	Pogk	7126.55	0.875008	0.054505	16.0537	5.38239e-58	1.5216e-56
ENSG00000109062	ENSMUSG00000020733	Slc9a3r1	19558	1.81585	0.113118	16.0526	5.48035e-58	1.54836e-56
ENSG00000200087	ENSMUSG00000089531	Gm25162	294.943	4.39209	0.273633	16.051	5.62067e-58	1.58704e-56
ENSG00000204060	ENSMUSG00000052135	Foxo6	367.787	1.66344	0.103681	16.0438	6.31466e-58	1.78192e-56
ENSG00000173171	ENSMUSG00000064068	Mtx1	1148.85	0.873048	0.0544175	16.0435	6.34649e-58	1.78983e-56
ENSG00000108639	ENSMUSG00000048277	Syngr2	15837.3	1.1796	0.073547	16.0387	6.86107e-58	1.93378e-56
ENSG00000100997	ENSMUSG00000032046	Abhd12	5137.04	1.10802	0.0691048	16.0339	7.40393e-58	2.08553e-56
ENSG00000260633	#N/A	#N/A	13.5079	-1.97774	0.123363	-16.0319	7.65288e-58	2.15436e-56
ENSG00000152785	ENSMUSG00000029335	Bmp3	57.4227	-4.13927	0.258271	-16.0268	8.30119e-58	2.33546e-56
ENSG00000276386	#N/A	#N/A	15.2274	-2.79187	0.174227	-16.0244	8.6387e-58	2.42895e-56
ENSG00000272264	#N/A	#N/A	55.3305	2.00619	0.125209	16.0228	8.86184e-58	2.4902e-56
ENSG00000113810	ENSMUSG00000034349	Smc4	3481.58	1.51107	0.0943419	16.0169	9.73529e-58	2.73363e-56
ENSG00000149488	ENSMUSG00000060332	Tmc2	19.0693	-2.30512	0.143918	-16.0169	9.73983e-58	2.73363e-56
ENSG00000181195	ENSMUSG00000045573	Penk	89.0894	-3.83485	0.239542	-16.0091	1.10426e-57	3.09743e-56
ENSG00000143621	ENSMUSG00000001016	Ilf2	15721.2	0.989736	0.0618241	16.0089	1.10764e-57	3.10319e-56
ENSG00000182134	ENSMUSG00000041912	Tdrkh	1548.73	1.16523	0.0727866	16.0089	1.10745e-57	3.10319e-56
ENSG00000135114	ENSMUSG00000041827	Oasl1	1182.17	2.38635	0.149108	16.0042	1.19479e-57	3.34534e-56
ENSG00000138376	ENSMUSG00000026196	Bard1	1075.65	1.18062	0.07377	16.004	1.19729e-57	3.35034e-56
ENSG00000100625	ENSMUSG00000034460	Six4	1388.35	1.61074	0.100676	15.9993	1.29274e-57	3.61526e-56
ENSG00000146859	ENSMUSG00000057137	Tmem140	1224.31	-0.960654	0.0600622	-15.9943	1.40009e-57	3.91315e-56
ENSG00000256968	#N/A	#N/A	42.8787	1.28546	0.0803908	15.9901	1.49791e-57	4.18405e-56
ENSG00000116771	ENSMUSG00000040706	Agmat	154.923	1.48941	0.093171	15.9858	1.60552e-57	4.48194e-56
ENSG00000147889	ENSMUSG00000044303	Cdkn2a	1032.69	2.71973	0.170146	15.9847	1.63413e-57	4.55912e-56
ENSG00000236403	#N/A	#N/A	0.886482	-3.37036	0.210923	-15.9791	1.78691e-57	4.98237e-56
ENSG00000118946	ENSMUSG00000035566	Pcdh17	659.715	1.35335	0.0847049	15.9773	1.84041e-57	5.1285e-56
ENSG00000255967	#N/A	#N/A	8.45198	-1.84037	0.115194	-15.9763	1.86798e-57	5.20224e-56
ENSG00000167645	ENSMUSG00000030588	Yif1b	2209.01	1.1617	0.0727214	15.9747	1.91897e-57	5.34106e-56
ENSG00000198774	ENSMUSG00000044921	Rassf9	246.826	-2.00501	0.12552	-15.9737	1.94903e-57	5.42149e-56
ENSG00000100911	ENSMUSG00000079197	Psme2	7359.53	1.25964	0.0788644	15.9723	1.99395e-57	5.54316e-56
ENSG00000014164	ENSMUSG00000075600	Zc3h3	2104.73	1.03592	0.0648577	15.9722	1.99635e-57	5.54653e-56
ENSG00000277639	ENSMUSG00000110332	Gm19935	202.563	-2.73618	0.17131	-15.9722	1.99766e-57	5.54689e-56
ENSG00000101199	ENSMUSG00000027575	Arfgap1	5492.25	1.10249	0.0690309	15.9709	2.03732e-57	5.65365e-56
ENSG00000243836	#N/A	#N/A	58.2181	-2.33855	0.146434	-15.97	2.0663e-57	5.73068e-56
ENSG00000130816	ENSMUSG00000004099	Dnmt1	6287.64	1.00628	0.0630111	15.9698	2.07377e-57	5.74798e-56
ENSG00000184557	ENSMUSG00000053113	Socs3	4881.09	-1.87285	0.117279	-15.9692	2.09582e-57	5.80568e-56
ENSG00000100034	ENSMUSG00000026181	Ppm1f	2012.6	-0.982665	0.0615432	-15.9671	2.16729e-57	6.0001e-56
ENSG00000164756	ENSMUSG00000022315	Slc30a8	2045.27	5.27167	0.330165	15.9667	2.1787e-57	6.02812e-56
ENSG00000164530	ENSMUSG00000024011	Pi16	1120.74	-3.66232	0.229493	-15.9583	2.49251e-57	6.89232e-56
ENSG00000176974	ENSMUSG00000020534	Shmt1	1812.33	-1.06978	0.0670378	-15.9578	2.51495e-57	6.95027e-56
ENSG00000139352	ENSMUSG00000020052	Ascl1	218.641	6.21474	0.389458	15.9574	2.53019e-57	6.98824e-56
ENSG00000174807	ENSMUSG00000056481	Cd248	3435.14	-1.65684	0.103838	-15.9561	2.58424e-57	7.13332e-56
ENSG00000198099	ENSMUSG00000037797	Adh4	16.2266	-3.71287	0.232752	-15.9521	2.75655e-57	7.60448e-56
ENSG00000275088	#N/A	#N/A	4.36259	-2.08931	0.130977	-15.9518	2.76997e-57	7.637e-56
ENSG00000240498	#N/A	#N/A	114.325	2.10807	0.132185	15.9479	2.94766e-57	8.12211e-56
ENSG00000250334	#N/A	#N/A	23.8134	-1.89976	0.119158	-15.9432	3.17631e-57	8.747e-56
ENSG00000135272	ENSMUSG00000041390	Mdfic	2506.93	-1.22806	0.0770283	-15.943	3.18677e-57	8.77065e-56
ENSG00000115233	ENSMUSG00000026914	Psmd14	4144.08	0.826405	0.051841	15.9411	3.28262e-57	9.02914e-56
ENSG00000099139	ENSMUSG00000024713	Pcsk5	725.002	-1.64224	0.103021	-15.9408	3.30255e-57	9.07863e-56
ENSG00000184992	ENSMUSG00000037905	Bri3bp	2119.52	1.0869	0.0681868	15.94	3.34396e-57	9.18706e-56
ENSG00000167315	ENSMUSG00000036880	Acaa2	2624.09	-1.14272	0.0716929	-15.9391	3.39294e-57	9.31616e-56
ENSG00000285053	ENSMUSG00000039233	Tbce	95.2252	1.21317	0.0761267	15.9362	3.55227e-57	9.74792e-56
ENSG00000108984	ENSMUSG00000020623	Map2k6	1134.48	-1.60814	0.100921	-15.9346	3.64681e-57	1.00015e-55
ENSG00000286492	#N/A	#N/A	3.27915	-2.77577	0.174239	-15.9308	3.87114e-57	1.06105e-55
ENSG00000288547	#N/A	#N/A	26.5185	1.88252	0.118205	15.9259	4.19258e-57	1.14848e-55
ENSG00000116183	ENSMUSG00000073530	Pappa2	71.4239	-2.63854	0.165733	-15.9204	4.57483e-57	1.25246e-55
ENSG00000154065	ENSMUSG00000057766	Ankrd29	400.234	-2.19595	0.137942	-15.9195	4.64363e-57	1.27055e-55
ENSG00000173404	ENSMUSG00000068154	Insm1	230.842	4.61121	0.289702	15.9171	4.82528e-57	1.31948e-55
ENSG00000005102	ENSMUSG00000001493	Meox1	466.909	-2.6398	0.165923	-15.9098	5.4179e-57	1.48067e-55
ENSG00000284640	#N/A	#N/A	5.39028	-2.84316	0.178736	-15.907	5.66533e-57	1.54739e-55
ENSG00000259153	#N/A	#N/A	155.828	1.51389	0.0951727	15.9068	5.68419e-57	1.55163e-55
ENSG00000149926	ENSMUSG00000058966	Tlcd3b	111.109	2.78131	0.174936	15.899	6.43522e-57	1.75562e-55
ENSG00000177301	ENSMUSG00000040724	Kcna2	67.6336	-2.79341	0.1757	-15.8988	6.46237e-57	1.762e-55
ENSG00000153253	ENSMUSG00000057182	Scn3a	85.4253	-2.7633	0.173858	-15.894	6.97261e-57	1.90002e-55
ENSG00000179218	ENSMUSG00000003814	Calr	44614	1.04558	0.0657903	15.8927	7.12085e-57	1.93928e-55
ENSG00000168334	ENSMUSG00000079243	Xirp1	115.702	3.14441	0.197853	15.8926	7.12637e-57	1.93966e-55
ENSG00000240204	#N/A	#N/A	196.212	1.98068	0.124646	15.8904	7.38866e-57	2.00988e-55
ENSG00000166856	ENSMUSG00000058396	Gpr182	15.5208	-2.31505	0.145748	-15.8839	8.19223e-57	2.22717e-55
ENSG00000139405	ENSMUSG00000029600	Rita1	1252.09	0.823579	0.0518578	15.8815	8.51132e-57	2.31258e-55
ENSG00000229619	#N/A	#N/A	214.912	-1.70404	0.107339	-15.8753	9.3924e-57	2.55049e-55
ENSG00000172172	ENSMUSG00000022370	Mrpl13	2834.95	1.22572	0.0772096	15.8752	9.40805e-57	2.55326e-55
ENSG00000258441	#N/A	#N/A	500.711	-1.4138	0.0890969	-15.8681	1.05411e-56	2.85909e-55
ENSG00000160401	ENSMUSG00000038987	Cfap157	202.757	1.36177	0.0858235	15.8671	1.0716e-56	2.90485e-55
ENSG00000182054	ENSMUSG00000030541	Idh2	13171.2	1.42827	0.0900445	15.8618	1.16496e-56	3.15612e-55
ENSG00000136026	ENSMUSG00000046841	Ckap4	9122.04	1.02662	0.0647319	15.8595	1.2077e-56	3.27002e-55
ENSG00000264269	#N/A	#N/A	13.1045	2.50562	0.157989	15.8595	1.20883e-56	3.27117e-55
ENSG00000128944	ENSMUSG00000027331	Knstrn	1091.87	1.18764	0.0749053	15.8552	1.29473e-56	3.5016e-55
ENSG00000137309	ENSMUSG00000046711	Hmga1	8052.29	1.5689	0.098977	15.8512	1.37937e-56	3.72835e-55
ENSG00000122218	ENSMUSG00000026553	Copa	26878.5	0.847381	0.0534798	15.8449	1.52482e-56	4.11911e-55
ENSG00000160446	ENSMUSG00000015335	Zdhhc12	2002.1	1.1987	0.075704	15.8341	1.81073e-56	4.88642e-55
ENSG00000197588	#N/A	#N/A	16.3252	3.21049	0.202758	15.8341	1.81094e-56	4.88642e-55
ENSG00000139946	ENSMUSG00000021846	Peli2	592.927	-1.66588	0.105246	-15.8284	1.98096e-56	5.34208e-55
ENSG00000117400	ENSMUSG00000006389	Mpl	52.0784	-1.25125	0.0790738	-15.8238	2.13231e-56	5.74694e-55
ENSG00000188828	ENSMUSG00000018595	Glra4	10.4658	-2.68725	0.169878	-15.8187	2.31221e-56	6.22821e-55
ENSG00000171345	ENSMUSG00000020911	Krt19	91314.7	1.91322	0.121004	15.8112	2.60473e-56	7.01209e-55
ENSG00000179967	#N/A	#N/A	679.515	1.59581	0.100957	15.8069	2.78878e-56	7.50327e-55
ENSG00000169900	#N/A	#N/A	315.078	4.74556	0.300229	15.8064	2.80866e-56	7.5524e-55
ENSG00000092199	ENSMUSG00000060373	Hnrnpc	27047.7	0.499034	0.0315797	15.8024	2.99574e-56	8.05083e-55
ENSG00000124212	ENSMUSG00000017969	Ptgis	1914.77	-2.00388	0.126824	-15.8004	3.09015e-56	8.2998e-55
ENSG00000271447	ENSMUSG00000020682	Mmp28	369.487	-1.9273	0.121982	-15.7999	3.11531e-56	8.36257e-55
ENSG00000263400	#N/A	#N/A	20.7547	-1.85177	0.117254	-15.7928	3.48913e-56	9.36067e-55
ENSG00000103423	ENSMUSG00000004069	Dnaja3	4438.82	0.777413	0.0492557	15.7832	4.0608e-56	1.08881e-54
ENSG00000260219	#N/A	#N/A	288.866	1.67362	0.106043	15.7824	4.10948e-56	1.10123e-54
ENSG00000170419	ENSMUSG00000048834	Vstm2a	1111.95	6.44585	0.408422	15.7823	4.11658e-56	1.1025e-54
ENSG00000104450	ENSMUSG00000037617	Spag1	1090.02	1.35087	0.0856205	15.7774	4.45147e-56	1.19151e-54
ENSG00000229314	ENSMUSG00000039196	Orm1	174.13	4.8864	0.309767	15.7744	4.6646e-56	1.24785e-54
ENSG00000170619	ENSMUSG00000055041	Commd5	1936.87	1.07078	0.0678813	15.7743	4.67747e-56	1.25057e-54
ENSG00000149575	ENSMUSG00000070304	Scn2b	92.5995	-2.83542	0.179751	-15.7742	4.68528e-56	1.25195e-54
ENSG00000232528	#N/A	#N/A	12.1672	-2.80025	0.177566	-15.7702	4.98955e-56	1.33249e-54
ENSG00000147852	ENSMUSG00000024924	Vldlr	1043.57	-1.81174	0.114898	-15.7683	5.14413e-56	1.37299e-54
ENSG00000186522	ENSMUSG00000019917	Septin10	3319.58	-0.973461	0.061751	-15.7643	5.47811e-56	1.4613e-54
ENSG00000213949	ENSMUSG00000042284	Itga1	3692.39	-1.22129	0.0775126	-15.756	6.24704e-56	1.66546e-54
ENSG00000135363	ENSMUSG00000032698	Lmo2	889.279	-1.18568	0.075253	-15.7559	6.25298e-56	1.6661e-54
ENSG00000272316	#N/A	#N/A	84.6278	-1.41272	0.0896667	-15.7553	6.32015e-56	1.68304e-54
ENSG00000163918	ENSMUSG00000022881	Rfc4	1361.47	1.24828	0.0792336	15.7545	6.4003e-56	1.70341e-54
ENSG00000260920	#N/A	#N/A	254.772	1.20534	0.0765169	15.7525	6.59706e-56	1.75478e-54
ENSG00000287417	#N/A	#N/A	3.97372	-3.20613	0.203532	-15.7524	6.60789e-56	1.75666e-54
ENSG00000279930	#N/A	#N/A	69.7921	3.01287	0.191367	15.744	7.55663e-56	2.00774e-54
ENSG00000145247	ENSMUSG00000029153	Ociad2	2488.6	1.07894	0.0685636	15.7363	8.52361e-56	2.26337e-54
ENSG00000101464	ENSMUSG00000038383	Pigu	1926.22	0.926361	0.058877	15.7338	8.86686e-56	2.35319e-54
ENSG00000130701	ENSMUSG00000038980	Rbbp8nl	508.001	1.60146	0.10181	15.7299	9.43688e-56	2.50305e-54
ENSG00000204220	ENSMUSG00000024309	Pfdn6	2104.4	1.19587	0.0760375	15.7274	9.82142e-56	2.60357e-54
ENSG00000236036	#N/A	#N/A	5.05296	-3.581	0.227702	-15.7267	9.92019e-56	2.62826e-54
ENSG00000048140	ENSMUSG00000025875	Tspan17	2796.78	0.88911	0.0565378	15.726	1.0043e-55	2.65931e-54
ENSG00000230787	#N/A	#N/A	5.29596	-2.37496	0.151023	-15.7258	1.00705e-55	2.66506e-54
ENSG00000019485	ENSMUSG00000075028	Prdm11	663.625	-1.03977	0.0661347	-15.7221	1.06787e-55	2.82443e-54
ENSG00000178175	ENSMUSG00000050919	Zfp366	169.882	-1.73896	0.110616	-15.7206	1.09289e-55	2.88897e-54
ENSG00000140332	ENSMUSG00000032280	Tle3	8269.68	0.991787	0.0630885	15.7206	1.09368e-55	2.88942e-54
ENSG00000284976	ENSMUSG00000115018	Ndor1	1190.39	1.27543	0.0811781	15.7116	1.26042e-55	3.32808e-54
ENSG00000186994	ENSMUSG00000042099	Kank3	210.678	-1.79434	0.114211	-15.7108	1.27575e-55	3.36665e-54
ENSG00000174282	ENSMUSG00000018750	Zbtb4	7269.72	-0.840457	0.0535041	-15.7083	1.327e-55	3.49992e-54
ENSG00000287657	#N/A	#N/A	2.78916	-2.46484	0.156918	-15.7078	1.33761e-55	3.52592e-54
ENSG00000197576	ENSMUSG00000000942	Hoxa4	9.21222	-2.20939	0.140683	-15.7047	1.40336e-55	3.69716e-54
ENSG00000218416	#N/A	#N/A	448.921	3.11695	0.198497	15.7028	1.4479e-55	3.81234e-54
ENSG00000261472	#N/A	#N/A	1.83068	-3.98862	0.254072	-15.6988	1.54193e-55	4.05765e-54
ENSG00000131018	ENSMUSG00000096054	Syne1	3477.73	-1.39643	0.0889619	-15.6969	1.58779e-55	4.17598e-54
ENSG00000106771	ENSMUSG00000055296	Tmem245	5248.8	-0.913238	0.0581992	-15.6916	1.72693e-55	4.53936e-54
ENSG00000164466	ENSMUSG00000021474	Sfxn1	2725.25	1.09871	0.0700196	15.6914	1.73091e-55	4.54727e-54
ENSG00000149609	ENSMUSG00000038523	1700003F12Rik	23.4223	1.82222	0.116132	15.691	1.744e-55	4.57909e-54
ENSG00000198865	ENSMUSG00000091119	Ccdc152	65.2556	-1.45549	0.0928268	-15.6796	2.08545e-55	5.47255e-54
ENSG00000171819	ENSMUSG00000028989	Angptl7	80.3339	-4.09182	0.260973	-15.6791	2.10156e-55	5.51174e-54
ENSG00000106537	ENSMUSG00000020577	Tspan13	17676	1.59085	0.101471	15.6779	2.14067e-55	5.61116e-54
ENSG00000088356	ENSMUSG00000027472	Pdrg1	1834.68	1.14354	0.0729409	15.6777	2.15007e-55	5.63267e-54
ENSG00000101222	ENSMUSG00000027329	Spef1	159.635	2.4435	0.155895	15.674	2.2775e-55	5.96314e-54
ENSG00000174945	ENSMUSG00000050022	Amz1	247.961	2.65156	0.169226	15.6687	2.47436e-55	6.47497e-54
ENSG00000226252	#N/A	#N/A	9.17887	-2.15537	0.13756	-15.6685	2.48196e-55	6.49122e-54
ENSG00000156564	ENSMUSG00000040490	Lrfn2	57.9336	2.76481	0.176565	15.6589	2.89013e-55	7.55451e-54
ENSG00000172478	ENSMUSG00000034159	Mab21l4	979.694	3.81055	0.243358	15.6582	2.91971e-55	7.62758e-54
ENSG00000147119	ENSMUSG00000037347	Chst7	189.859	-1.14241	0.0729914	-15.6513	3.25473e-55	8.49807e-54
ENSG00000147804	ENSMUSG00000063354	Slc39a4	1380.75	1.92385	0.122921	15.651	3.26788e-55	8.52763e-54
ENSG00000165724	ENSMUSG00000026974	Zmynd19	1297	1.04582	0.0668221	15.6508	3.28268e-55	8.56147e-54
ENSG00000158769	ENSMUSG00000038235	F11r	9103.03	0.967828	0.0618491	15.6482	3.41663e-55	8.90587e-54
ENSG00000267122	#N/A	#N/A	3.59129	-3.20575	0.204885	-15.6465	3.50758e-55	9.13785e-54
ENSG00000178773	ENSMUSG00000034796	Cpne7	553.414	2.59276	0.165713	15.6461	3.53405e-55	9.20169e-54
ENSG00000170540	ENSMUSG00000030654	Arl6ip1	17216.9	0.984046	0.0629062	15.6431	3.7043e-55	9.63963e-54
ENSG00000146197	ENSMUSG00000038677	Scube3	1303.03	2.90054	0.185439	15.6415	3.79934e-55	9.88146e-54
ENSG00000253802	#N/A	#N/A	169.563	6.87502	0.439553	15.6409	3.83173e-55	9.96015e-54
ENSG00000287652	#N/A	#N/A	2.23086	-3.02292	0.193281	-15.64	3.88698e-55	1.00982e-53
ENSG00000103126	ENSMUSG00000024182	Axin1	2950.56	0.908257	0.0580824	15.6374	4.05067e-55	1.05176e-53
ENSG00000204052	ENSMUSG00000071073	Lrrc73	165.762	2.05542	0.131478	15.6333	4.32059e-55	1.12122e-53
ENSG00000231165	#N/A	#N/A	1.71411	-3.42087	0.21898	-15.6218	5.17048e-55	1.34103e-53
ENSG00000105784	ENSMUSG00000040570	Rundc3b	129.909	-1.64681	0.105444	-15.6178	5.50421e-55	1.4268e-53
ENSG00000160785	ENSMUSG00000050144	Slc25a44	3298.56	0.646268	0.041381	15.6175	5.53376e-55	1.43366e-53
ENSG00000271936	#N/A	#N/A	51.4539	1.60529	0.102793	15.6167	5.60079e-55	1.45023e-53
ENSG00000136950	ENSMUSG00000026755	Arpc5l	2938.63	0.944938	0.0605137	15.6153	5.72976e-55	1.4828e-53
ENSG00000173599	ENSMUSG00000024892	Pcx	2806.96	-1.51406	0.0969755	-15.6128	5.95799e-55	1.54101e-53
ENSG00000137693	ENSMUSG00000053110	Yap1	5960.44	-1.0767	0.0689637	-15.6126	5.97446e-55	1.54442e-53
ENSG00000184260	ENSMUSG00000068855	H2ac20	55.6825	2.33499	0.149599	15.6083	6.39429e-55	1.65203e-53
ENSG00000153976	ENSMUSG00000047759	Hs3st3a1	106.297	1.9382	0.124186	15.6072	6.50661e-55	1.68013e-53
ENSG00000168439	ENSMUSG00000024966	Stip1	11126.6	1.00902	0.0646576	15.6056	6.66851e-55	1.72098e-53
ENSG00000171503	ENSMUSG00000027809	Etfdh	1369.67	-0.8837	0.0566355	-15.6033	6.91409e-55	1.78338e-53
ENSG00000165309	ENSMUSG00000037683	Armc3	153.693	2.87643	0.184369	15.6015	7.11289e-55	1.83365e-53
ENSG00000168350	ENSMUSG00000021263	Degs2	4214.3	2.52342	0.161761	15.5997	7.31453e-55	1.88459e-53
ENSG00000142197	ENSMUSG00000022946	Dop1b	4839.05	1.20405	0.0771923	15.5981	7.49768e-55	1.93071e-53
ENSG00000287255	#N/A	#N/A	11.2188	-1.86361	0.119501	-15.5949	7.88354e-55	2.02896e-53
ENSG00000143418	ENSMUSG00000015714	Cers2	9748.09	1.22436	0.0785334	15.5904	8.46683e-55	2.17788e-53
ENSG00000106077	ENSMUSG00000040532	Abhd11	3024.39	1.34013	0.0859671	15.5889	8.66337e-55	2.22722e-53
ENSG00000171700	ENSMUSG00000002458	Rgs19	1086.74	1.04602	0.067108	15.5871	8.91095e-55	2.28961e-53
ENSG00000242259	ENSMUSG00000071632	2510002D24Rik	1292.57	-0.844181	0.0541614	-15.5864	9.00941e-55	2.31363e-53
ENSG00000245080	#N/A	#N/A	33.7006	2.75474	0.176817	15.5796	1.00252e-54	2.57308e-53
ENSG00000136295	ENSMUSG00000036565	Ttyh3	6366.48	1.29875	0.0833685	15.5785	1.01981e-54	2.61603e-53
ENSG00000263655	#N/A	#N/A	7.61537	4.49438	0.288505	15.5782	1.02432e-54	2.62616e-53
ENSG00000118640	ENSMUSG00000050732	Vamp8	7523.18	1.06506	0.0683732	15.5771	1.0417e-54	2.66925e-53
ENSG00000180509	ENSMUSG00000039639	Kcne1	21.2958	-2.46367	0.15817	-15.5761	1.05864e-54	2.71118e-53
ENSG00000276168	#N/A	#N/A	4277.91	3.31953	0.213154	15.5733	1.10492e-54	2.82814e-53
ENSG00000260428	ENSMUSG00000034161	Scx	75.1955	2.4648	0.158409	15.5597	1.36775e-54	3.49898e-53
ENSG00000189114	ENSMUSG00000057667	Bloc1s3	1251.21	0.786295	0.0505364	15.559	1.38293e-54	3.53587e-53
ENSG00000225399	#N/A	#N/A	15.6727	-1.76952	0.113735	-15.5583	1.39852e-54	3.57377e-53
ENSG00000184481	ENSMUSG00000042903	Foxo4	1540.87	-0.996978	0.0640926	-15.5553	1.46493e-54	3.74146e-53
ENSG00000170464	ENSMUSG00000024350	Dnajc18	545.405	-0.99536	0.0639972	-15.5532	1.51406e-54	3.86482e-53
ENSG00000122367	ENSMUSG00000021798	Ldb3	116.904	-1.62088	0.104216	-15.553	1.51715e-54	3.8706e-53
ENSG00000169180	ENSMUSG00000000131	Xpo6	6855.42	0.646327	0.0415841	15.5426	1.78451e-54	4.5502e-53
ENSG00000167641	ENSMUSG00000037166	Ppp1r14a	300.947	-2.31904	0.14922	-15.5411	1.82847e-54	4.65976e-53
ENSG00000171793	ENSMUSG00000028633	Ctps	2209.36	1.33875	0.0861557	15.5388	1.89546e-54	4.82786e-53
ENSG00000128050	ENSMUSG00000029247	Paics	10440.6	0.984811	0.0633818	15.5378	1.92625e-54	4.9036e-53
ENSG00000151303	#N/A	#N/A	3.34226	-2.30891	0.148631	-15.5345	2.02579e-54	5.15421e-53
ENSG00000254122	ENSMUSG00000104063	Pcdhgb7	244.668	-1.69192	0.108925	-15.5329	2.07728e-54	5.28233e-53
ENSG00000203362	#N/A	#N/A	41.3053	1.43017	0.0920868	15.5307	2.151e-54	5.46682e-53
ENSG00000277531	ENSMUSG00000108348	Pnma8c	28.1431	-3.07857	0.198237	-15.5298	2.18176e-54	5.542e-53
ENSG00000267583	#N/A	#N/A	15.2227	-1.5775	0.101596	-15.5272	2.27074e-54	5.76491e-53
ENSG00000272620	#N/A	#N/A	265.554	4.06775	0.26198	15.527	2.27874e-54	5.78207e-53
ENSG00000167646	ENSMUSG00000055809	Dnaaf3	114.984	2.38222	0.153439	15.5255	2.33283e-54	5.91291e-53
ENSG00000280832	#N/A	#N/A	211.828	1.38859	0.0894396	15.5255	2.33245e-54	5.91291e-53
ENSG00000205937	ENSMUSG00000034681	Rnps1	9250.81	0.767781	0.0494564	15.5244	2.37186e-54	6.00859e-53
ENSG00000109670	ENSMUSG00000028086	Fbxw7	1347.42	-0.863766	0.0556434	-15.5232	2.41586e-54	6.11674e-53
ENSG00000170876	ENSMUSG00000030095	Tmem43	5508.97	-0.7314	0.0471314	-15.5183	2.60808e-54	6.59986e-53
ENSG00000248144	ENSMUSG00000074207	Adh1	160.644	-3.35254	0.216045	-15.5178	2.62912e-54	6.64951e-53
ENSG00000197852	ENSMUSG00000048458	Inka2	483.043	-1.36904	0.0882242	-15.5177	2.63255e-54	6.65459e-53
ENSG00000272666	#N/A	#N/A	27.4427	3.00848	0.193887	15.5167	2.67537e-54	6.75916e-53
ENSG00000184613	ENSMUSG00000022454	Nell2	2706.38	3.16663	0.204106	15.5146	2.76205e-54	6.9744e-53
ENSG00000121904	ENSMUSG00000028804	Csmd2	219.797	2.12889	0.137255	15.5105	2.94648e-54	7.43608e-53
ENSG00000224367	ENSMUSG00000046610	Oacyl	15.0607	2.10359	0.135627	15.5101	2.96489e-54	7.47851e-53
ENSG00000106852	ENSMUSG00000026890	Lhx6	417.529	-1.70757	0.110096	-15.5099	2.97222e-54	7.49297e-53
ENSG00000235304	#N/A	#N/A	10.8348	4.12583	0.266032	15.5088	3.02672e-54	7.62627e-53
ENSG00000226871	#N/A	#N/A	1.37168	-2.9733	0.191767	-15.5048	3.22134e-54	8.11227e-53
ENSG00000162975	ENSMUSG00000051726	Kcnf1	481.974	3.45831	0.223117	15.5	3.4677e-54	8.72798e-53
ENSG00000091972	ENSMUSG00000022661	Cd200	843.344	-1.2572	0.0811119	-15.4996	3.49241e-54	8.78545e-53
ENSG00000143570	ENSMUSG00000052310	Slc39a1	64.2718	1.31421	0.0847915	15.4993	3.5079e-54	8.81966e-53
ENSG00000256037	#N/A	#N/A	9.80686	3.14273	0.202791	15.4973	3.61518e-54	9.08451e-53
ENSG00000136379	ENSMUSG00000038459	Abhd17c	1874.37	1.37934	0.0890636	15.4872	4.23372e-54	1.06331e-52
ENSG00000260001	ENSMUSG00000089736	Tgfbr3l	18.4004	3.14784	0.203269	15.4861	4.30775e-54	1.08133e-52
ENSG00000135773	ENSMUSG00000031981	Capn9	416.904	2.66059	0.171849	15.4821	4.58344e-54	1.14991e-52
ENSG00000265399	#N/A	#N/A	17.7932	-1.31603	0.0850937	-15.4657	5.91466e-54	1.4831e-52
ENSG00000143612	ENSMUSG00000027942	4933434E20Rik	18240	0.777757	0.0503006	15.4622	6.24589e-54	1.56532e-52
ENSG00000246090	#N/A	#N/A	81.4727	-1.63133	0.105514	-15.4608	6.37912e-54	1.59785e-52
ENSG00000156170	ENSMUSG00000050323	Ndufaf6	1793.35	1.23032	0.0795766	15.4608	6.38351e-54	1.5981e-52
ENSG00000139547	ENSMUSG00000089789	Rdh1	186.68	2.65308	0.171656	15.4558	6.89723e-54	1.72578e-52
ENSG00000105612	ENSMUSG00000003812	Dnase2a	4578.08	0.856146	0.0553935	15.4557	6.90382e-54	1.72651e-52
ENSG00000143793	ENSMUSG00000020441	2310033P09Rik	1412.8	1.21286	0.0784892	15.4526	7.25086e-54	1.81233e-52
ENSG00000162851	ENSMUSG00000026492	Tfb2m	1557.05	0.854047	0.0552701	15.4522	7.28837e-54	1.82073e-52
ENSG00000168061	ENSMUSG00000024790	Sac3d1	785.898	1.43736	0.0930244	15.4515	7.37429e-54	1.84121e-52
ENSG00000149596	ENSMUSG00000017817	Jph2	636.963	-2.45537	0.159072	-15.4356	9.43583e-54	2.35468e-52
ENSG00000167106	ENSMUSG00000039157	Fam102a	11166.2	1.08614	0.0703679	15.4352	9.49394e-54	2.36792e-52
ENSG00000008283	ENSMUSG00000019590	Cyb561	11959.6	1.3064	0.0846436	15.4341	9.65872e-54	2.40774e-52
ENSG00000035687	ENSMUSG00000015961	Adss	4684.97	0.854716	0.0553917	15.4304	1.02222e-53	2.54585e-52
ENSG00000026025	ENSMUSG00000026728	Vim	35167.3	-1.3999	0.0907232	-15.4304	1.02237e-53	2.54585e-52
ENSG00000166246	ENSMUSG00000022543	Dnaaf8	185.473	1.72353	0.11171	15.4286	1.05109e-53	2.61481e-52
ENSG00000151689	ENSMUSG00000026102	Inpp1	688.712	-1.10967	0.071923	-15.4286	1.05118e-53	2.61481e-52
ENSG00000087074	ENSMUSG00000040435	Ppp1r15a	3624.7	-1.24433	0.080665	-15.4259	1.09543e-53	2.72345e-52
ENSG00000108829	ENSMUSG00000020869	Lrrc59	9959.18	1.28553	0.0833501	15.4233	1.14141e-53	2.83625e-52
ENSG00000146918	ENSMUSG00000042029	Ncapg2	2073.19	1.19878	0.0777591	15.4165	1.2674e-53	3.14764e-52
ENSG00000112473	ENSMUSG00000024327	Slc39a7	12435.1	0.981226	0.0636513	15.4157	1.28447e-53	3.18835e-52
ENSG00000229436	#N/A	#N/A	11.5305	-3.74911	0.243233	-15.4137	1.32435e-53	3.28561e-52
ENSG00000106789	ENSMUSG00000028337	Coro2a	3150.62	1.41683	0.0919341	15.4113	1.37341e-53	3.40512e-52
ENSG00000181444	ENSMUSG00000068551	Zfp467	1291.56	1.51481	0.098292	15.4113	1.37398e-53	3.40512e-52
ENSG00000165731	ENSMUSG00000030110	Ret	3862.98	2.90086	0.18826	15.4088	1.42831e-53	3.5379e-52
ENSG00000103591	ENSMUSG00000037257	Aagab	4666.93	0.80785	0.052444	15.4041	1.53732e-53	3.80589e-52
ENSG00000143320	ENSMUSG00000004885	Crabp2	30584.5	2.12831	0.138209	15.3992	1.65747e-53	4.10119e-52
ENSG00000109084	ENSMUSG00000037278	Tmem97	2306.32	1.52478	0.0990185	15.399	1.66267e-53	4.11189e-52
ENSG00000130052	ENSMUSG00000031216	Stard8	624.704	-1.1289	0.0733171	-15.3975	1.70066e-53	4.2036e-52
ENSG00000178295	ENSMUSG00000051235	Gen1	1113.05	1.07729	0.0699716	15.3962	1.73693e-53	4.29099e-52
ENSG00000187164	ENSMUSG00000041362	Shtn1	5061.83	0.96856	0.0629173	15.3942	1.79105e-53	4.42236e-52
ENSG00000131652	ENSMUSG00000041319	Thoc6	1615.66	1.10205	0.0715937	15.3932	1.819e-53	4.48902e-52
ENSG00000196793	ENSMUSG00000042097	Zfp239	763.407	1.22042	0.0792837	15.3931	1.82029e-53	4.48983e-52
ENSG00000130595	ENSMUSG00000061723	Tnnt3	122.899	-2.96143	0.192388	-15.393	1.82477e-53	4.4985e-52
ENSG00000226239	#N/A	#N/A	14.5506	-1.74641	0.113456	-15.3928	1.82856e-53	4.50548e-52
ENSG00000103855	ENSMUSG00000035914	Cd276	7389.24	0.929056	0.0603655	15.3905	1.89501e-53	4.66674e-52
ENSG00000162961	ENSMUSG00000024067	Dpy30	2397.58	0.838733	0.0545019	15.3891	1.93838e-53	4.77104e-52
ENSG00000162413	ENSMUSG00000073700	Klhl21	3402.99	-1.11712	0.072601	-15.3872	1.99527e-53	4.90849e-52
ENSG00000213561	#N/A	#N/A	2.76967	-2.48279	0.161386	-15.3841	2.09234e-53	5.14458e-52
ENSG00000071205	ENSMUSG00000037148	Arhgap10	957.43	-1.34566	0.0874777	-15.3829	2.13337e-53	5.24271e-52
ENSG00000250244	#N/A	#N/A	8.52804	4.42715	0.287806	15.3824	2.14729e-53	5.27415e-52
ENSG00000131188	ENSMUSG00000034686	Prr7	214.336	1.9102	0.124196	15.3805	2.21246e-53	5.43137e-52
ENSG00000167642	ENSMUSG00000074227	Spint2	7046.22	1.3623	0.0885741	15.3803	2.21752e-53	5.44094e-52
ENSG00000236849	#N/A	#N/A	2.65301	-2.92344	0.190125	-15.3764	2.35631e-53	5.77846e-52
ENSG00000255624	#N/A	#N/A	56.4116	2.00767	0.130582	15.3748	2.41535e-53	5.92014e-52
ENSG00000178947	ENSMUSG00000054850	Smim10l2a	263.047	-2.15397	0.140114	-15.3729	2.48589e-53	6.08985e-52
ENSG00000171307	ENSMUSG00000025157	Zdhhc16	2525.76	0.791692	0.0515029	15.3718	2.53028e-53	6.19534e-52
ENSG00000152580	ENSMUSG00000036334	Igsf10	547.928	-2.75427	0.179187	-15.371	2.56325e-53	6.2728e-52
ENSG00000261437	#N/A	#N/A	183.664	1.66838	0.108574	15.3663	2.75628e-53	6.74164e-52
ENSG00000100558	ENSMUSG00000021118	Plek2	475.821	1.40379	0.0913864	15.3611	2.98668e-53	7.30137e-52
ENSG00000161091	ENSMUSG00000034854	Mfsd12	2533.81	0.985767	0.0641909	15.3568	3.18971e-53	7.79364e-52
ENSG00000167670	ENSMUSG00000002835	Chaf1a	1359.14	1.08931	0.0709353	15.3564	3.21036e-53	7.84001e-52
ENSG00000105063	ENSMUSG00000052296	Ppp6r1	4983.11	0.802028	0.0522475	15.3505	3.51255e-53	8.57351e-52
ENSG00000141052	ENSMUSG00000020542	Myocd	60.4547	-2.43014	0.158334	-15.3481	3.64432e-53	8.89052e-52
ENSG00000260284	#N/A	#N/A	139.92	3.6623	0.238658	15.3454	3.80151e-53	9.26915e-52
ENSG00000278931	#N/A	#N/A	4.00372	-2.87569	0.187406	-15.3447	3.84161e-53	9.36205e-52
ENSG00000234261	#N/A	#N/A	49.4496	1.97263	0.128597	15.3397	4.14977e-53	1.01078e-51
ENSG00000131653	ENSMUSG00000052752	Traf7	6045.15	0.796036	0.0519321	15.3284	4.94069e-53	1.2028e-51
ENSG00000065325	ENSMUSG00000049928	Glp2r	35.6174	-3.30443	0.215606	-15.3263	5.10394e-53	1.2419e-51
ENSG00000165914	ENSMUSG00000033530	Ttc7b	860.306	-0.972749	0.0634836	-15.3229	5.38033e-53	1.30847e-51
ENSG00000213551	ENSMUSG00000021811	Dnajc9	704.003	0.931293	0.0607791	15.3226	5.40155e-53	1.31295e-51
ENSG00000163159	ENSMUSG00000008958	Vps72	3444.86	0.944694	0.0616551	15.3222	5.43157e-53	1.31956e-51
ENSG00000279805	#N/A	#N/A	23.0677	-1.59583	0.104175	-15.3188	5.73087e-53	1.39155e-51
ENSG00000175426	ENSMUSG00000021587	Pcsk1	570.228	4.11778	0.26881	15.3186	5.74722e-53	1.39479e-51
ENSG00000107165	ENSMUSG00000005994	Tyrp1	73.7517	3.87191	0.252765	15.3183	5.77411e-53	1.4006e-51
ENSG00000128228	ENSMUSG00000022769	Sdf2l1	1162.55	1.50112	0.0980098	15.316	5.97677e-53	1.449e-51
ENSG00000007541	ENSMUSG00000025728	Pigq	3583.61	1.29061	0.0842938	15.3109	6.47045e-53	1.56788e-51
ENSG00000185739	ENSMUSG00000022519	Srl	61.9207	-1.78601	0.116665	-15.3088	6.68016e-53	1.61786e-51
ENSG00000089639	ENSMUSG00000036246	Gmip	1394.96	0.947705	0.0619163	15.3062	6.9491e-53	1.68212e-51
ENSG00000100276	ENSMUSG00000034209	Rasl10a	72.6373	-1.85573	0.121248	-15.3052	7.05362e-53	1.70654e-51
ENSG00000280429	#N/A	#N/A	5.51547	-3.45437	0.225725	-15.3034	7.25472e-53	1.75428e-51
ENSG00000274818	#N/A	#N/A	20.185	-1.29912	0.0849103	-15.2999	7.6567e-53	1.85053e-51
ENSG00000130590	ENSMUSG00000038605	Samd10	696.405	1.20745	0.0789243	15.2989	7.7818e-53	1.8798e-51
ENSG00000225166	#N/A	#N/A	3.02458	3.77538	0.246811	15.2967	8.04909e-53	1.94336e-51
ENSG00000154134	ENSMUSG00000032128	Robo3	289.241	-1.71092	0.111875	-15.2931	8.50422e-53	2.05219e-51
ENSG00000278259	ENSMUSG00000020527	Myo19	2086.61	1.01512	0.0664089	15.2859	9.4947e-53	2.29003e-51
ENSG00000173218	ENSMUSG00000027860	Vangl1	3069.46	1.0032	0.065644	15.2825	1.00051e-52	2.41189e-51
ENSG00000143740	ENSMUSG00000009894	Snap47	2638.88	0.737223	0.0482443	15.281	1.02284e-52	2.46446e-51
ENSG00000275234	#N/A	#N/A	512.571	1.31138	0.0858236	15.28	1.04004e-52	2.50459e-51
ENSG00000141543	ENSMUSG00000025580	Eif4a3	6709.7	0.847693	0.0554826	15.2785	1.06302e-52	2.55863e-51
ENSG00000204262	ENSMUSG00000026042	Col5a2	30423.2	1.78719	0.116997	15.2756	1.11274e-52	2.67692e-51
ENSG00000185022	ENSMUSG00000042622	Maff	1274.79	-1.45216	0.0950866	-15.2719	1.17632e-52	2.82841e-51
ENSG00000187837	ENSMUSG00000036181	H1f2	5191.08	2.29233	0.150103	15.2717	1.17985e-52	2.83545e-51
ENSG00000135338	ENSMUSG00000032258	Lca5	531.822	-1.23084	0.080597	-15.2715	1.18467e-52	2.84557e-51
ENSG00000137142	ENSMUSG00000035551	Igfbpl1	189.481	2.79383	0.182954	15.2707	1.19871e-52	2.87783e-51
ENSG00000163239	#N/A	#N/A	59.3392	-1.97584	0.129394	-15.2699	1.21283e-52	2.91023e-51
ENSG00000115507	ENSMUSG00000005917	Otx1	232.044	2.526	0.165435	15.2688	1.23366e-52	2.95869e-51
ENSG00000249487	#N/A	#N/A	2.28004	-3.28761	0.215353	-15.2661	1.28587e-52	3.08234e-51
ENSG00000211896	ENSMUSG00000076615	Ighg3	164570	3.63856	0.238357	15.2652	1.30449e-52	3.12538e-51
ENSG00000109685	ENSMUSG00000057406	Nsd2	5309.8	0.928336	0.060826	15.2622	1.36655e-52	3.27239e-51
ENSG00000236311	#N/A	#N/A	11.5757	5.64939	0.370158	15.2621	1.36795e-52	3.27406e-51
ENSG00000179115	ENSMUSG00000003808	Farsa	3758.92	0.878245	0.0575448	15.2619	1.37141e-52	3.28067e-51
ENSG00000162944	ENSMUSG00000025978	Rftn2	284.718	-1.29862	0.0851627	-15.2486	1.68087e-52	4.01889e-51
ENSG00000266088	#N/A	#N/A	51.1092	2.29335	0.150401	15.2482	1.69155e-52	4.04236e-51
ENSG00000198125	ENSMUSG00000018893	Mb	1595.79	1.90307	0.12483	15.2453	1.7689e-52	4.22505e-51
ENSG00000104973	ENSMUSG00000002968	Med25	3164.44	0.926317	0.0607728	15.2423	1.85236e-52	4.42193e-51
ENSG00000283445	#N/A	#N/A	15.3256	-1.982	0.130033	-15.2423	1.85321e-52	4.42193e-51
ENSG00000188133	ENSMUSG00000046593	Tmem215	33.5457	3.67635	0.241315	15.2346	2.0826e-52	4.96674e-51
ENSG00000172987	ENSMUSG00000074852	Hpse2	109.177	-3.17239	0.20824	-15.2343	2.09262e-52	4.98808e-51
ENSG00000267532	#N/A	#N/A	17.4654	-1.92161	0.126184	-15.2286	2.28335e-52	5.43996e-51
ENSG00000108576	ENSMUSG00000020838	Slc6a4	769.06	3.97288	0.260932	15.2257	2.38672e-52	5.68333e-51
ENSG00000113163	ENSMUSG00000021669	Cert1	2979.14	-0.899499	0.059084	-15.2241	2.44769e-52	5.82556e-51
ENSG00000139572	ENSMUSG00000063234	Gpr84	113.672	1.91715	0.126034	15.2114	2.97208e-52	7.07003e-51
ENSG00000271239	#N/A	#N/A	9.39759	-4.76133	0.313034	-15.2103	3.02261e-52	7.18656e-51
ENSG00000138018	ENSMUSG00000075703	Selenoi	4161.37	1.00319	0.0659711	15.2065	3.20302e-52	7.61165e-51
ENSG00000177133	ENSMUSG00000085069	Prdm16os	27.6887	-2.24603	0.147707	-15.206	3.22467e-52	7.65921e-51
ENSG00000229484	#N/A	#N/A	2.35959	-2.4035	0.158117	-15.2007	3.49871e-52	8.3059e-51
ENSG00000224958	#N/A	#N/A	10.1323	-3.49429	0.229912	-15.1984	3.62402e-52	8.59902e-51
ENSG00000234884	#N/A	#N/A	4.95801	-2.62151	0.172562	-15.1917	4.01448e-52	9.52067e-51
ENSG00000261390	#N/A	#N/A	16.2222	-1.95696	0.128863	-15.1863	4.35835e-52	1.03309e-50
ENSG00000121900	ENSMUSG00000028786	Tmem54	2030.04	1.308	0.0861313	15.1861	4.36916e-52	1.03513e-50
ENSG00000169188	ENSMUSG00000025269	Apex2	2492.45	0.846425	0.0557403	15.1851	4.43674e-52	1.05061e-50
ENSG00000181135	ENSMUSG00000034429	Zfp707	1001.46	1.15113	0.0758146	15.1835	4.55125e-52	1.07718e-50
ENSG00000145390	ENSMUSG00000039701	Usp53	2729.58	-1.2262	0.0807715	-15.1811	4.71751e-52	1.11597e-50
ENSG00000179314	ENSMUSG00000020811	Wscd1	155.097	-1.80344	0.1188	-15.1805	4.75883e-52	1.12517e-50
ENSG00000186577	ENSMUSG00000062753	Smim29	1609.08	1.15186	0.0758786	15.1803	4.77464e-52	1.12834e-50
ENSG00000263513	ENSMUSG00000055184	Fam72a	18.0282	2.72171	0.179415	15.17	5.59128e-52	1.32067e-50
ENSG00000010030	#N/A	#N/A	398.481	2.00802	0.13238	15.1685	5.71336e-52	1.34882e-50
ENSG00000100243	ENSMUSG00000018042	Cyb5r3	11581.3	-0.916056	0.0604152	-15.1627	6.24622e-52	1.47387e-50
ENSG00000249203	#N/A	#N/A	319.981	5.17969	0.341679	15.1595	6.55747e-52	1.54654e-50
ENSG00000184117	ENSMUSG00000034285	Nipsnap1	3915.21	0.932999	0.0615656	15.1546	7.06916e-52	1.66638e-50
ENSG00000161594	ENSMUSG00000001558	Klhl10	7.85832	-1.538	0.101508	-15.1515	7.40209e-52	1.74398e-50
ENSG00000079739	ENSMUSG00000025791	Pgm1	4140.65	-1.23647	0.0816096	-15.151	7.45739e-52	1.75612e-50
ENSG00000255248	ENSMUSG00000074415	Mir100hg	889.071	-1.60384	0.10586	-15.1506	7.50733e-52	1.767e-50
ENSG00000263528	ENSMUSG00000042349	Ikbke	1001.41	1.24643	0.0822821	15.1482	7.78492e-52	1.83141e-50
ENSG00000148204	ENSMUSG00000035403	Crb2	53.1498	-2.10311	0.138851	-15.1465	7.98833e-52	1.87832e-50
ENSG00000020181	ENSMUSG00000031486	Adgra2	2099.94	-1.41505	0.0934294	-15.1457	8.0916e-52	1.90165e-50
ENSG00000166831	ENSMUSG00000032387	Rbpms2	269.167	-1.67392	0.110532	-15.1442	8.27918e-52	1.94415e-50
ENSG00000286373	#N/A	#N/A	19.8733	-1.45434	0.0960333	-15.1442	8.28076e-52	1.94415e-50
ENSG00000138738	ENSMUSG00000029913	Prdm5	250.765	-1.36144	0.0898998	-15.1439	8.31116e-52	1.95031e-50
ENSG00000287059	#N/A	#N/A	63.4314	-2.6601	0.175658	-15.1436	8.35488e-52	1.95959e-50
ENSG00000139679	ENSMUSG00000033446	Lpar6	1917.57	-1.0489	0.0692685	-15.1426	8.48483e-52	1.98907e-50
ENSG00000253161	#N/A	#N/A	69.8061	2.10204	0.138858	15.138	9.09085e-52	2.13007e-50
ENSG00000187260	ENSMUSG00000055235	Wdr86	216.971	-2.03235	0.134276	-15.1356	9.42685e-52	2.20769e-50
[truncated: 26,984 more rows]

## Sheet: miRNA_DESeq
TABLE S2. Supplemental file 8 is a large table that shows differentially expressed miRNAs and genes as identified with miRNA-Seq and RNA-Seq data from the TCGA-BRCA dataset between breast cancer and matched normal samples (q<0.05).
miRNA	baseMean	log2FoldChange	lfcSE	stat	pvalue	padj
mir-139	226.757	3.10025	0.114928	26.9755	2.86717e-160	3.00193e-157
mir-486-1	285.069	4.79511	0.184058	26.0522	1.27193e-149	6.65853e-147
mir-486-2	283.076	4.79258	0.184352	25.9968	5.38002e-149	1.87763e-146
mir-21	716958	-2.08519	0.0807384	-25.8265	4.47509e-147	1.17135e-144
mir-96	113.935	-3.21979	0.125189	-25.7194	7.0958e-146	1.48586e-143
mir-183	51483.4	-2.92645	0.115339	-25.3727	5.04345e-142	8.80082e-140
mir-145	5276.4	2.37133	0.0989161	23.9732	5.29937e-127	7.92635e-125
mir-378a	1113.51	2.47579	0.115068	21.5159	1.10532e-102	1.44658e-100
mir-429	365.241	-2.57653	0.123761	-20.8185	2.94153e-96	3.42198e-94
mir-141	5467.67	-2.12686	0.102651	-20.7193	2.3182e-95	2.42715e-93
mir-182	139033	-2.29428	0.115957	-19.7857	3.9536e-87	3.76311e-85
mir-200a	2725.63	-2.02881	0.104992	-19.3234	3.41298e-83	2.97783e-81
mir-125b-1	1205.58	1.9416	0.100978	19.2279	2.16365e-82	1.74257e-80
mir-451a	1286.82	3.50499	0.183532	19.0974	2.65272e-81	1.98386e-79
mir-125b-2	1264.45	1.92436	0.10097	19.0586	5.57547e-81	3.89168e-79
mir-592	13.0364	-4.63313	0.243729	-19.0094	1.42687e-80	9.3371e-79
mir-378c	15.3443	2.09983	0.113237	18.5437	9.17539e-77	5.65096e-75
mir-210	1961.59	-3.03282	0.17379	-17.451	3.38285e-68	1.96769e-66
mir-99a	2594.16	2.08472	0.121202	17.2004	2.63827e-66	1.45382e-64
mir-190b	61.6339	-3.38545	0.199962	-16.9305	2.68261e-64	1.40434e-62
mir-3199-2	2.48365	1.83743	0.108996	16.8578	9.19235e-64	4.58304e-62
mir-337	124.105	2.00616	0.121037	16.5747	1.06254e-61	5.0567e-60
mir-100	10561.8	1.86646	0.112729	16.5571	1.42362e-61	6.48058e-60
mir-10b	262742	1.87544	0.113651	16.5018	3.56201e-61	1.55393e-59
mir-144	315.806	3.01126	0.182781	16.4747	5.57455e-61	2.33462e-59
mir-497	86.7445	1.39858	0.0861918	16.2264	3.28021e-59	1.32092e-57
mir-196a-1	1084.09	-3.19536	0.197666	-16.1655	8.83381e-59	3.42556e-57
mir-365b	326.21	1.47791	0.0926391	15.9534	2.69962e-57	1.00947e-55
mir-1301	46.4074	-1.80192	0.113179	-15.9209	4.53548e-57	1.63746e-55
mir-365a	327.355	1.47284	0.0927566	15.8785	8.92679e-57	3.11545e-55
mir-200c	33493.9	-1.51661	0.0963888	-15.7343	8.79603e-56	2.97079e-54
mir-196a-2	1259.41	-3.06418	0.19543	-15.6792	2.09812e-55	6.86479e-54
mir-184	159.663	-4.6193	0.295306	-15.6424	3.74083e-55	1.18686e-53
let-7c	8435.5	1.77645	0.116364	15.2663	1.28272e-52	3.95004e-51
mir-200b	2074.81	-1.6101	0.107764	-14.941	1.78176e-50	5.33002e-49
mir-551b	5.8831	2.39515	0.161125	14.8652	5.54234e-50	1.6119e-48
mir-195	158.71	1.43731	0.0970024	14.8172	1.13371e-49	3.2081e-48
mir-4732	1.15576	4.10366	0.277427	14.7919	1.65339e-49	4.55553e-48
mir-335	349.608	1.93196	0.131976	14.6387	1.59027e-48	4.26927e-47
mir-511	26.412	1.9341	0.136061	14.215	7.39961e-46	1.93685e-44
mir-32	79.8716	-1.21501	0.0856667	-14.1829	1.16843e-45	2.98378e-44
mir-33b	23.8193	-2.60756	0.186537	-13.9788	2.10006e-44	5.23514e-43
mir-193a	1444.96	1.17034	0.0842533	13.8907	7.21076e-44	1.75574e-42
mir-495	22.4955	1.51462	0.109744	13.8014	2.49931e-43	5.94722e-42
mir-148b	603.686	-1.15429	0.0842608	-13.699	1.02924e-42	2.3947e-41
mir-130b	69.4329	-1.40239	0.10353	-13.5458	8.39183e-42	1.91005e-40
mir-375	73871.3	-2.7471	0.20505	-13.3972	6.2748e-41	1.39781e-39
mir-192	1493	-1.43412	0.107518	-13.3385	1.38234e-40	3.01523e-39
mir-181b-1	609.062	-1.35788	0.1028	-13.209	7.78525e-40	1.6635e-38
mir-6716	2.46713	1.41181	0.107042	13.1894	1.01007e-39	2.1151e-38
mir-301a	56.2463	-1.94133	0.148435	-13.0787	4.36102e-39	8.95291e-38
mir-665	1.45051	1.90323	0.146234	13.015	1.0058e-38	2.02514e-37
mir-142	7604.01	-1.74358	0.134098	-13.0023	1.18763e-38	2.34614e-37
mir-4724	5.25585	-4.19352	0.32326	-12.9726	1.74969e-38	3.39246e-37
mir-1258	4.68237	2.37314	0.184015	12.8965	4.71263e-38	8.97113e-37
mir-3065	173.648	-2.1978	0.170958	-12.8558	7.97985e-38	1.49195e-36
mir-378d-2	0.714122	2.21055	0.172029	12.8499	8.61365e-38	1.58219e-36
mir-454	33.0898	-1.40895	0.109928	-12.817	1.31662e-37	2.37672e-36
mir-187	131.847	-3.35134	0.261747	-12.8038	1.56202e-37	2.77192e-36
mir-3677	36.7347	-2.07817	0.162704	-12.7727	2.32835e-37	4.06297e-36
mir-7705	3.12011	-2.96982	0.234219	-12.6797	7.66657e-37	1.31589e-35
mir-92b	361.409	-1.4706	0.116158	-12.6603	9.80635e-37	1.65601e-35
mir-449a	26.755	-5.38422	0.425838	-12.6438	1.21063e-36	2.01196e-35
mir-105-1	32.0557	-6.47225	0.512689	-12.6241	1.55471e-36	2.5434e-35
mir-6892	8.45632	1.40935	0.111779	12.6083	1.89948e-36	3.05962e-35
mir-204	15.3731	2.67723	0.2137	12.528	5.24686e-36	8.32343e-35
mir-342	1423.19	-1.5268	0.123319	-12.3809	3.31776e-35	5.18462e-34
mir-28	12361.6	0.782711	0.0640986	12.211	2.71403e-34	4.17881e-33
mir-155	1195.76	-1.42543	0.116949	-12.1885	3.58133e-34	5.43427e-33
mir-940	15.0893	-2.11039	0.173257	-12.1807	3.93998e-34	5.89308e-33
mir-1269a	154.307	-5.63	0.466156	-12.0775	1.38899e-33	2.04828e-32
mir-181b-2	551.145	-1.28709	0.107086	-12.0192	2.81767e-33	4.09736e-32
mir-301b	4.683	-3.03864	0.254748	-11.928	8.45356e-33	1.21245e-31
mir-133a-2	6.08449	2.20488	0.185752	11.8701	1.69335e-32	2.39587e-31
mir-203a	20456.8	-2.05313	0.173088	-11.8618	1.86998e-32	2.6105e-31
mir-381	90.4536	1.36544	0.115295	11.843	2.33881e-32	3.22202e-31
mir-377	9.71751	1.32707	0.112725	11.7726	5.4008e-32	7.34369e-31
mir-585	1.82841	2.04549	0.173809	11.7686	5.66632e-32	7.60595e-31
mir-133a-1	6.57364	2.19983	0.187233	11.7492	7.13133e-32	9.45128e-31
mir-3199-1	0.781552	1.58249	0.134839	11.7361	8.32447e-32	1.08946e-30
mir-191	3274.2	-1.18666	0.101489	-11.6924	1.39311e-31	1.80072e-30
mir-671	24.3217	-1.01608	0.0871904	-11.6536	2.20072e-31	2.80995e-30
mir-340	79.1846	-0.948044	0.0814257	-11.6431	2.48926e-31	3.14007e-30
mir-676	2.36119	1.40939	0.121095	11.6387	2.61877e-31	3.26411e-30
mir-218-2	56.9989	1.01565	0.087588	11.5957	4.33117e-31	5.33498e-30
mir-93	15011.4	-1.06286	0.0917351	-11.5862	4.84336e-31	5.89651e-30
mir-760	10.2107	-2.35614	0.204618	-11.5148	1.11104e-30	1.33708e-29
mir-203b	189.054	-2.45179	0.21434	-11.4388	2.67674e-30	3.18471e-29
mir-299	10.5781	1.29823	0.113724	11.4157	3.49218e-30	4.10822e-29
mir-140	2267.24	1.12449	0.0988063	11.3808	5.21461e-30	6.06633e-29
mir-937	11.358	-2.51391	0.222216	-11.3129	1.1328e-29	1.30335e-28
mir-126	10149.3	1.00263	0.089071	11.2565	2.15036e-29	2.44721e-28
mir-4677	29.1947	-1.00523	0.0900558	-11.1623	6.23358e-29	7.0178e-28
mir-5683	41.3348	2.31269	0.210652	10.9787	4.83601e-28	5.3865e-27
mir-218-1	60.6731	0.965432	0.0879905	10.972	5.21041e-28	5.74242e-27
mir-33a	55.6489	-1.49636	0.136918	-10.9289	8.38631e-28	9.14632e-27
mir-493	37.9351	-1.3328	0.122455	-10.884	1.37421e-27	1.4833e-26
mir-767	22.28	-5.69797	0.526336	-10.8257	2.59958e-27	2.7773e-26
mir-7706	6.32554	-1.67058	0.155059	-10.7738	4.57661e-27	4.84012e-26
mir-584	147.729	1.49306	0.139285	10.7195	8.24783e-27	8.63547e-26
mir-1307	3626.54	-1.04862	0.098081	-10.6914	1.11725e-26	1.15818e-25
mir-3610	3.33057	-2.40022	0.225099	-10.6629	1.51729e-26	1.55745e-25
mir-590	54.7054	-1.02393	0.096536	-10.6067	2.77275e-26	2.81852e-25
mir-98	177.046	-0.731743	0.0691152	-10.5873	3.41314e-26	3.43611e-25
mir-452	182.49	1.88524	0.178083	10.5863	3.44995e-26	3.44009e-25
mir-7-1	108.238	-1.20495	0.113871	-10.5817	3.6215e-26	3.57708e-25
mir-105-2	32.576	-5.55744	0.529524	-10.4952	9.09216e-26	8.89672e-25
mir-654	64.6738	1.24757	0.119881	10.4067	2.31036e-25	2.23977e-24
mir-4664	2.27608	-2.96655	0.28511	-10.4049	2.35463e-25	2.26174e-24
mir-4668	13.953	-1.60109	0.154235	-10.3808	3.03255e-25	2.88644e-24
mir-379	2345.03	1.24755	0.120848	10.3233	5.53082e-25	5.21691e-24
mir-147b	3.36426	-2.63503	0.255394	-10.3175	5.87124e-25	5.48856e-24
mir-15a	426.101	-0.795154	0.0772926	-10.2876	8.01539e-25	7.42665e-24
mir-4326	23.1118	-1.92995	0.187979	-10.2668	9.94354e-25	9.13236e-24
mir-22	208924	0.67393	0.0659673	10.2161	1.67936e-24	1.52895e-23
mir-376c	14.9601	1.20549	0.118026	10.2138	1.7208e-24	1.55317e-23
mir-4501	3.30783	-3.52268	0.345922	-10.1834	2.35128e-24	2.10409e-23
mir-143	138527	1.21312	0.119671	10.1371	3.78155e-24	3.35532e-23
mir-433	3.77551	1.45217	0.143977	10.0862	6.36148e-24	5.59703e-23
mir-1-1	9.23178	1.80153	0.179179	10.0543	8.7909e-24	7.67006e-23
mir-1-2	9.804	1.73278	0.172669	10.0352	1.06693e-23	9.23206e-23
mir-607	0.833527	1.89766	0.190206	9.97685	1.9248e-23	1.65186e-22
mir-7156	3.59668	-3.24251	0.325536	-9.96053	2.26853e-23	1.93102e-22
mir-3613	33.3063	-0.860637	0.0864165	-9.95917	2.29972e-23	1.94178e-22
mir-7-3	3.09996	-2.98889	0.301712	-9.90643	3.90337e-23	3.26946e-22
mir-769	84.1917	-0.703153	0.0711873	-9.87749	5.21195e-23	4.33088e-22
mir-6507	0.727108	2.77121	0.281522	9.84367	7.29987e-23	6.01808e-22
mir-1262	2.25676	1.43367	0.147783	9.70118	2.98029e-22	2.43779e-21
mir-4746	8.40602	-1.41992	0.146686	-9.68001	3.66686e-22	2.97613e-21
mir-3127	27.0004	-1.17375	0.121666	-9.6473	5.04664e-22	4.06449e-21
mir-3662	1.81697	-2.81235	0.292339	-9.62016	6.57275e-22	5.25319e-21
mir-891a	5.47166	1.94289	0.203685	9.53868	1.4466e-21	1.14742e-20
mir-378d-1	0.512711	1.99437	0.211863	9.41349	4.79944e-21	3.77821e-20
mir-3664	2.83266	-2.54677	0.270622	-9.41081	4.92348e-21	3.84693e-20
mir-331	101.849	-0.942244	0.100586	-9.36755	7.42387e-21	5.75763e-20
mir-6715a	1.0528	2.78454	0.297569	9.35762	8.15514e-21	6.27826e-20
mir-1277	3.80732	-1.78396	0.191451	-9.31808	1.1846e-20	9.05314e-20
mir-154	21.1135	0.953012	0.102491	9.29853	1.42403e-20	1.08041e-19
mir-215	18.7981	1.26351	0.136412	9.26245	1.99786e-20	1.50487e-19
mir-574	299.25	0.723384	0.0786002	9.20333	3.4702e-20	2.59521e-19
mir-29a	14133.9	0.759077	0.0827832	9.16945	4.75417e-20	3.53022e-19
mir-1271	9.81649	1.00519	0.109947	9.14252	6.1012e-20	4.49856e-19
mir-4638	4.12468	-1.84986	0.205131	-9.01793	1.91675e-19	1.40338e-18
mir-370	30.9633	1.04169	0.117188	8.88903	6.16427e-19	4.48193e-18
mir-494	5.10244	1.21398	0.136849	8.87097	7.25091e-19	5.23566e-18
mir-487b	14.5934	1.01361	0.114306	8.86758	7.47559e-19	5.36092e-18
mir-503	47.7305	-1.25516	0.141765	-8.85383	8.45691e-19	6.02339e-18
mir-190a	13.2068	0.780889	0.0884779	8.8258	1.08676e-18	7.68807e-18
let-7i	1504.94	0.433155	0.0491277	8.81691	1.17658e-18	8.26767e-18
mir-655	7.45524	1.05358	0.119898	8.78733	1.53152e-18	1.069e-17
mir-877	5.6366	-1.66285	0.189257	-8.7862	1.54704e-18	1.07268e-17
mir-19a	86.7943	-1.14677	0.131594	-8.71446	2.92158e-18	2.01243e-17
mir-675	133.757	1.28575	0.148883	8.63596	5.8234e-18	3.98503e-17
mir-130a	230.59	0.879549	0.102311	8.59678	8.19872e-18	5.57407e-17
mir-449b	5.38999	-4.18614	0.487591	-8.58536	9.05486e-18	6.11641e-17
mir-432	20.4265	1.2094	0.140946	8.58056	9.44147e-18	6.33668e-17
mir-3614	13.4007	-1.47026	0.171948	-8.55065	1.22401e-17	8.16265e-17
mir-103a-2	30400.3	-0.758229	0.0888182	-8.53687	1.37911e-17	9.13876e-17
mir-103a-1	30391.8	-0.758226	0.0888477	-8.534	1.41374e-17	9.30936e-17
mir-2114	3.18702	-2.68077	0.314367	-8.52751	1.49532e-17	9.78497e-17
mir-487a	4.30823	1.11856	0.131738	8.49084	2.05148e-17	1.3341e-16
mir-135b	62.908	-2.20703	0.260185	-8.48255	2.20319e-17	1.42391e-16
mir-128-2	152.894	-0.775873	0.0920537	-8.42849	3.50163e-17	2.24921e-16
mir-17	1858.95	-0.936436	0.111337	-8.41083	4.07119e-17	2.59911e-16
mir-5586	10.5995	-1.04588	0.124417	-8.40631	4.2312e-17	2.68489e-16
mir-758	57.7025	1.0191	0.12129	8.40219	4.38213e-17	2.76391e-16
mir-326	31.2416	1.24725	0.148969	8.37258	5.63698e-17	3.53409e-16
mir-328	144.364	0.926895	0.11116	8.33836	7.53289e-17	4.6946e-16
mir-188	7.82725	-1.25783	0.151007	-8.32963	8.10985e-17	4.99472e-16
mir-4524a	0.383471	1.98548	0.238357	8.32986	8.09354e-17	4.99472e-16
mir-133b	1.09387	2.20978	0.266776	8.28326	1.19844e-16	7.33779e-16
mir-605	1.35256	1.37221	0.166271	8.25286	1.54651e-16	9.41396e-16
mir-107	181.869	-0.59695	0.0727491	-8.20561	2.29428e-16	1.3885e-15
mir-483	21.5198	1.5261	0.186437	8.1856	2.70944e-16	1.63034e-15
mir-345	70.5633	-1.08771	0.133074	-8.17376	2.98936e-16	1.78849e-15
mir-6854	2.55663	-1.5359	0.188927	-8.12956	4.30864e-16	2.56315e-15
mir-4446	1.51285	-2.61338	0.322054	-8.11473	4.86875e-16	2.87999e-15
mir-1468	20.2786	1.09878	0.135513	8.10832	5.13247e-16	3.01893e-15
mir-411	19.7791	1.03641	0.127906	8.10286	5.36821e-16	3.13995e-15
mir-1269b	16.2696	-5.48765	0.684245	-8.02001	1.05738e-15	6.11643e-15
mir-6730	0.408348	1.83419	0.228683	8.02068	1.05164e-15	6.11643e-15
mir-1247	127.268	1.52984	0.191142	8.00373	1.20711e-15	6.94418e-15
mir-148a	149332	-0.851323	0.108098	-7.87544	3.39534e-15	1.94258e-14
mir-656	2.21689	1.10355	0.14165	7.79072	6.66273e-15	3.79124e-14
mir-15b	677.176	-0.781869	0.100416	-7.78628	6.90115e-15	3.90568e-14
mir-615	33.5922	-1.2197	0.156709	-7.78319	7.07176e-15	3.98071e-14
mir-3150b	8.34795	-1.77882	0.228586	-7.78182	7.14912e-15	4.00274e-14
mir-639	1.53162	-1.8135	0.233274	-7.77411	7.59771e-15	4.23128e-14
mir-3200	13.6554	-1.42116	0.183948	-7.72586	1.11101e-14	6.15463e-14
mir-151b	5.45571	0.736593	0.0954769	7.71488	1.21091e-14	6.67277e-14
mir-18a	35.154	-1.18177	0.153305	-7.70859	1.27215e-14	6.97353e-14
mir-3652	2.19811	-1.59555	0.207865	-7.67589	1.64274e-14	8.95804e-14
mir-651	7.85837	-0.915559	0.119569	-7.65717	1.90079e-14	1.03116e-13
mir-128-1	232.208	-0.633203	0.0829504	-7.63351	2.28451e-14	1.23293e-13
mir-181a-1	3082.63	-0.719777	0.0949382	-7.58153	3.41498e-14	1.83358e-13
mir-425	1309.31	-0.920557	0.121453	-7.57953	3.46801e-14	1.85256e-13
mir-329-2	1.20567	1.29028	0.171163	7.53835	4.75973e-14	2.52966e-13
mir-9-1	2720.86	-1.71232	0.22717	-7.53763	4.78574e-14	2.53064e-13
mir-9-2	2718.79	-1.7062	0.227367	-7.50419	6.18109e-14	3.2358e-13
mir-9-3	2729	-1.70485	0.227181	-7.50438	6.17215e-14	3.2358e-13
mir-5684	2.09507	-1.55112	0.206837	-7.49924	6.41886e-14	3.34356e-13
mir-1254-2	1.4423	-1.90964	0.255098	-7.4859	7.10575e-14	3.68303e-13
mir-205	7868.61	1.45899	0.195646	7.45731	8.83077e-14	4.55459e-13
mir-1249	6.54967	0.781304	0.104918	7.44682	9.56183e-14	4.90747e-13
mir-181c	304.957	-0.823421	0.110702	-7.43815	1.02102e-13	5.21465e-13
mir-6511b-2	4.46797	0.880326	0.118401	7.4351	1.04489e-13	5.31067e-13
mir-421	7.80569	-0.907484	0.122407	-7.41365	1.22872e-13	6.21484e-13
mir-1295a	3.46749	1.26527	0.172269	7.34474	2.06166e-13	1.03777e-12
mir-6513	0.37878	1.57788	0.218531	7.22038	5.18429e-13	2.59711e-12
mir-134	1212.64	0.789049	0.109538	7.20344	5.8714e-13	2.92731e-12
mir-6511b-1	4.41417	0.871271	0.121887	7.14822	8.79114e-13	4.36224e-12
mir-3619	1.32752	-1.96305	0.275659	-7.1213	1.06912e-12	5.28004e-12
mir-455	730.567	-0.983021	0.138597	-7.09266	1.31555e-12	6.4666e-12
mir-181d	78.5231	-0.931193	0.131521	-7.08021	1.43936e-12	7.0421e-12
mir-4680	0.937567	-1.97248	0.279162	-7.06573	1.59778e-12	7.78084e-12
mir-29b-1	918.728	-0.670478	0.0962297	-6.96748	3.22671e-12	1.56406e-11
mir-5010	1.83123	0.864542	0.12677	6.81978	9.11829e-12	4.39947e-11
mir-4728	12.7173	-1.50806	0.221906	-6.79595	1.07605e-11	5.16799e-11
mir-629	378.736	-0.531826	0.0783729	-6.78584	1.15413e-11	5.51768e-11
mir-127	2592.65	0.721502	0.106862	6.75171	1.46113e-11	6.95366e-11
mir-26a-1	2719.29	0.482083	0.0714745	6.74483	1.5321e-11	7.25842e-11
mir-106a	64.0722	-0.95115	0.141065	-6.74263	1.55543e-11	7.33575e-11
mir-3170	6.44798	-1.13373	0.168314	-6.73576	1.63072e-11	7.65633e-11
mir-26a-2	2722.65	0.480491	0.0715471	6.71573	1.87126e-11	8.74645e-11
mir-223	376.275	0.840247	0.125656	6.6869	2.27941e-11	1.06069e-10
mir-4784	1.3955	-1.63771	0.245624	-6.66753	2.60143e-11	1.20518e-10
mir-485	13.5488	0.835852	0.125843	6.64202	3.09417e-11	1.42714e-10
mir-5694	2.86539	-1.97961	0.299178	-6.61684	3.66968e-11	1.68515e-10
mir-125a	2993.02	0.509709	0.0770643	6.61407	3.73893e-11	1.70946e-10
mir-539	34.0452	0.869888	0.131847	6.59768	4.1763e-11	1.90112e-10
mir-1224	4.38242	-2.11612	0.320828	-6.59581	4.22942e-11	1.91697e-10
mir-659	4.67228	-0.762944	0.116572	-6.5448	5.95744e-11	2.68855e-10
mir-449c	2.29265	-3.58913	0.551513	-6.5078	7.62592e-11	3.42675e-10
mir-4640	0.922826	-1.6813	0.259266	-6.48482	8.8835e-11	3.9748e-10
mir-329-1	1.19485	1.16552	0.180884	6.44345	1.16788e-10	5.20329e-10
mir-491	12.3574	0.652845	0.101467	6.43406	1.24243e-10	5.51197e-10
mir-1251	5.1065	-2.9264	0.457369	-6.39834	1.57079e-10	6.9393e-10
mir-3690-1	1.9068	-1.44889	0.226903	-6.38549	1.70853e-10	7.51608e-10
mir-708	379.603	-0.595968	0.0936912	-6.36099	2.00461e-10	8.78172e-10
mir-374b	174.388	0.42809	0.0673572	6.35552	2.07726e-10	9.06204e-10
mir-149	476.758	-1.04458	0.164432	-6.35266	2.11627e-10	9.19391e-10
mir-3117	1.4869	-1.63598	0.258349	-6.33242	2.41346e-10	1.04417e-09
mir-939	3.60034	-1.03071	0.163335	-6.31037	2.78375e-10	1.19942e-09
mir-543	3.68324	0.857886	0.13687	6.26789	3.65976e-10	1.5704e-09
mir-3187	1.20961	-1.59259	0.254254	-6.26379	3.75733e-10	1.60568e-09
mir-4726	0.883617	-1.63829	0.265738	-6.16506	7.04566e-10	2.9987e-09
mir-6761	3.00785	0.989972	0.16062	6.16343	7.11868e-10	3.01752e-09
mir-6874	0.985264	0.978245	0.158745	6.16235	7.16714e-10	3.0258e-09
mir-3174	0.724678	-1.57506	0.25607	-6.15092	7.70337e-10	3.23913e-09
mir-376b	4.24975	0.839385	0.136753	6.13796	8.35889e-10	3.5007e-09
mir-1296	18.6503	0.639589	0.104738	6.10657	1.01794e-09	4.24617e-09
mir-3913-2	5.06127	-0.769978	0.126204	-6.10108	1.05354e-09	4.3772e-09
mir-29b-2	1096.99	-0.571699	0.094138	-6.07299	1.25552e-09	5.19577e-09
mir-6746	0.265331	2.04117	0.336872	6.05918	1.36818e-09	5.6397e-09
mir-382	73.4542	0.644978	0.106478	6.05736	1.38372e-09	5.6814e-09
mir-1266	47.8679	-0.782893	0.129344	-6.05278	1.42367e-09	5.82259e-09
mir-3926-2	2.79257	0.814415	0.134633	6.04915	1.45614e-09	5.93223e-09
mir-3157	0.836119	1.00215	0.166272	6.02715	1.66871e-09	6.77187e-09
mir-4491	1.20261	1.18087	0.196173	6.01954	1.74916e-09	7.07094e-09
mir-6820	1.39825	0.947758	0.157609	6.01333	1.81746e-09	7.31876e-09
mir-330	96.1242	-0.62581	0.104195	-6.00617	1.89958e-09	7.62017e-09
mir-4758	0.836826	-1.95344	0.32531	-6.00486	1.91501e-09	7.65275e-09
mir-20a	722.385	-0.721496	0.120185	-6.0032	1.93463e-09	7.70176e-09
mir-1292	1.49149	-1.26756	0.211252	-6.00025	1.97013e-09	7.81335e-09
mir-369	29.403	0.650169	0.108563	5.98886	2.11312e-09	8.34882e-09
mir-431	36.4393	0.830203	0.139181	5.96489	2.44794e-09	9.61402e-09
mir-4444-2	1.96719	-1.10456	0.185184	-5.96464	2.45171e-09	9.61402e-09
mir-1228	3.52966	0.732465	0.1229	5.95982	2.5251e-09	9.86485e-09
mir-3917	4.00187	-0.930729	0.157752	-5.89995	3.63608e-09	1.41523e-08
mir-556	2.35052	-1.36801	0.232488	-5.8842	3.99994e-09	1.55109e-08
mir-6503	1.13141	0.884098	0.150758	5.86436	4.50857e-09	1.74187e-08
mir-548e	1.50098	-1.2041	0.20591	-5.84767	4.98496e-09	1.91884e-08
mir-30e	37303.6	0.323928	0.0557763	5.80762	6.33662e-09	2.4302e-08
mir-3940	3.15169	-1.13638	0.195951	-5.79932	6.65838e-09	2.54428e-08
mir-4521	2.08291	0.84203	0.145468	5.7884	7.1059e-09	2.70541e-08
mir-106b	1639.9	-0.44188	0.0765118	-5.77532	7.68061e-09	2.91362e-08
mir-3926-1	1.9952	0.858327	0.150076	5.71929	1.06972e-08	4.0433e-08
mir-658	0.799663	-1.3625	0.239044	-5.69976	1.19978e-08	4.5186e-08
mir-1180	37.7447	-0.817201	0.143462	-5.6963	1.22435e-08	4.5946e-08
mir-6802	1.40775	0.826436	0.145105	5.69545	1.23048e-08	4.60113e-08
mir-3074	42.6521	-0.71889	0.126527	-5.68171	1.33352e-08	4.96865e-08
mir-323a	11.7752	0.86232	0.152057	5.67105	1.41926e-08	5.26937e-08
mir-519a-1	9.17085	-2.1832	0.387919	-5.62797	1.82342e-08	6.74599e-08
mir-1284	1.08959	-1.28894	0.229531	-5.61553	1.95966e-08	7.22451e-08
mir-3156-1	1.43465	-2.86372	0.512993	-5.58236	2.37271e-08	8.71658e-08
mir-3913-1	5.11634	-0.693334	0.124681	-5.56088	2.68411e-08	9.82609e-08
mir-589	193.457	-0.469922	0.0845671	-5.55679	2.7478e-08	1.00242e-07
mir-194-2	291.068	-0.467409	0.084888	-5.50619	3.66679e-08	1.33303e-07
mir-5687	0.665404	1.05218	0.191141	5.50473	3.69732e-08	1.33948e-07
mir-5695	0.988745	-1.44973	0.264915	-5.47243	4.43899e-08	1.60263e-07
mir-3934	4.70441	-0.754259	0.138872	-5.43133	5.5936e-08	2.01254e-07
mir-99b	118057	-0.4626	0.0852568	-5.42596	5.7644e-08	2.06689e-07
mir-151a	6476.8	-0.41813	0.0773895	-5.40293	6.55627e-08	2.3428e-07
mir-202	2.76899	1.04521	0.193742	5.39486	6.85781e-08	2.44222e-07
mir-4286	0.389752	1.35931	0.252407	5.3854	7.22849e-08	2.55707e-07
mir-4652	1.35739	-2.80365	0.520604	-5.38538	7.22916e-08	2.55707e-07
mir-522	2.54782	-2.89094	0.540402	-5.34961	8.8144e-08	3.1073e-07
mir-296	16.1784	0.8376	0.156745	5.34371	9.10622e-08	3.1994e-07
mir-3156-2	1.53184	-2.78887	0.526618	-5.29582	1.18485e-07	4.14895e-07
mir-4777	0.799762	-1.25222	0.236624	-5.29203	1.20968e-07	4.22179e-07
mir-376a-2	1.51305	1.02074	0.193067	5.28699	1.24346e-07	4.32527e-07
mir-885	5.82615	-1.62894	0.310422	-5.24749	1.54182e-07	5.34532e-07
mir-376a-1	4.05883	0.759034	0.144684	5.24616	1.553e-07	5.36632e-07
mir-766	23.7168	-0.561885	0.107281	-5.23751	1.62759e-07	5.60555e-07
mir-132	224.397	0.447671	0.085568	5.23176	1.67899e-07	5.76363e-07
mir-20b	111.218	-0.917205	0.176508	-5.1964	2.03184e-07	6.95209e-07
mir-4802	0.5417	-1.31159	0.253106	-5.18195	2.19573e-07	7.48836e-07
mir-660	96.0043	-0.482886	0.0932645	-5.1776	2.24761e-07	7.64042e-07
mir-129-2	5.17136	1.13947	0.220634	5.16454	2.41031e-07	8.16699e-07
mir-3129	1.4817	0.814499	0.157846	5.16008	2.46844e-07	8.33697e-07
mir-4444-1	1.17282	-1.12155	0.218122	-5.14186	2.72037e-07	9.1583e-07
mir-5691	1.19835	-1.57404	0.306483	-5.13583	2.80896e-07	9.42623e-07
mir-3615	10.5813	-0.790004	0.154083	-5.12715	2.94162e-07	9.83984e-07
mir-7974	0.691136	-1.61729	0.315649	-5.1237	2.99596e-07	9.98972e-07
mir-1294	0.618281	0.992595	0.193987	5.11682	3.10725e-07	1.03279e-06
mir-4766	1.29679	-1.31298	0.25668	-5.11523	3.13353e-07	1.03823e-06
mir-3176	0.623192	-1.57839	0.309122	-5.10606	3.28952e-07	1.08648e-06
mir-548au	0.828311	-1.29297	0.254717	-5.07609	3.85273e-07	1.26849e-06
mir-137	1.23111	-2.07871	0.410724	-5.06107	4.16901e-07	1.36833e-06
mir-5001	1.48186	-1.02006	0.202096	-5.04739	4.47885e-07	1.46542e-06
mir-541	1.85122	0.90683	0.181024	5.00945	5.45861e-07	1.78043e-06
mir-224	145.418	1.08665	0.217016	5.00722	5.5221e-07	1.79554e-06
mir-6514	1.1644	0.726115	0.145706	4.98343	6.24654e-07	2.02481e-06
mir-383	3.98791	1.83736	0.370885	4.95399	7.27061e-07	2.34948e-06
mir-500b	12.8154	-0.548225	0.110814	-4.94727	7.52602e-07	2.42454e-06
mir-1254-1	1.35024	-1.20878	0.244828	-4.93727	7.92249e-07	2.54443e-06
mir-3651	3.4901	-0.965248	0.197058	-4.89829	9.66765e-07	3.09542e-06
mir-488	0.913894	1.39801	0.285596	4.89505	9.8282e-07	3.13723e-06
mir-3678	2.2542	-1.04989	0.215384	-4.87449	1.09089e-06	3.47161e-06
mir-1910	1.04046	-1.4769	0.303063	-4.87326	1.09773e-06	3.48281e-06
mir-944	5.89444	0.968131	0.199364	4.8561	1.19718e-06	3.78685e-06
mir-409	111.69	0.495009	0.102821	4.81429	1.47724e-06	4.65865e-06
mir-423	491.597	-0.369088	0.0767416	-4.80949	1.51315e-06	4.75755e-06
mir-6783	0.974967	-1.306	0.27181	-4.80482	1.54889e-06	4.85535e-06
mir-3922	1.75232	-0.901756	0.187736	-4.80331	1.56063e-06	4.87756e-06
mir-643	1.99781	-0.793014	0.165308	-4.79718	1.60914e-06	5.01419e-06
mir-5699	2.01826	-0.820626	0.171683	-4.7799	1.75383e-06	5.44883e-06
mir-194-1	262.45	-0.408781	0.0858405	-4.7621	1.91585e-06	5.93461e-06
mir-3682	2.84144	-0.799555	0.168173	-4.75436	1.9908e-06	6.14857e-06
mir-561	0.657457	1.13423	0.239076	4.74422	2.09312e-06	6.44557e-06
mir-508	28.6117	-0.901181	0.190772	-4.72386	2.31407e-06	7.10509e-06
mir-4442	0.823294	-1.15145	0.24491	-4.70153	2.58221e-06	7.90518e-06
mir-3609	1.88329	-1.88187	0.400489	-4.69893	2.61529e-06	7.98312e-06
mir-4756	0.711492	-1.90499	0.408925	-4.65852	3.18483e-06	9.69337e-06
mir-4675	0.865135	-1.88346	0.406565	-4.63262	3.6107e-06	1.09577e-05
mir-6777	1.65172	-1.1058	0.239256	-4.6218	3.80423e-06	1.15116e-05
mir-324	129.728	-0.409027	0.0887972	-4.6063	4.09893e-06	1.23677e-05
mir-3156-3	1.19355	-2.68439	0.584747	-4.59069	4.41787e-06	1.32917e-05
mir-6125	0.631499	-1.10009	0.242093	-4.54407	5.5179e-06	1.65537e-05
mir-516a-1	3.82564	-2.05137	0.452568	-4.53273	5.82272e-06	1.74182e-05
mir-320d-1	1.6069	-1.00863	0.223353	-4.51584	6.30656e-06	1.88119e-05
mir-664b	13.5565	0.400299	0.0886751	4.51422	6.35499e-06	1.89025e-05
mir-3194	0.734678	-1.13519	0.252222	-4.50075	6.77139e-06	2.0084e-05
mir-3622a	0.553459	1.20441	0.268704	4.48228	7.38493e-06	2.18419e-05
mir-3928	5.96562	-0.673333	0.150342	-4.47866	7.51121e-06	2.21528e-05
mir-887	28.2387	-0.68643	0.153972	-4.45813	8.26766e-06	2.43153e-05
mir-550a-3	3.68538	0.638916	0.143361	4.45668	8.32373e-06	2.44116e-05
mir-6510	28.2977	1.15335	0.258957	4.45381	8.43586e-06	2.46713e-05
mir-7976	0.297116	1.31811	0.296844	4.44043	8.97789e-06	2.61834e-05
mir-577	26.5258	-1.43389	0.323994	-4.42565	9.61518e-06	2.79642e-05
mir-2110	6.76359	0.511693	0.116622	4.38762	1.146e-05	3.32372e-05
mir-4632	0.357966	1.17098	0.268141	4.36702	1.25952e-05	3.64287e-05
mir-5581	0.798482	-1.05927	0.243259	-4.3545	1.33374e-05	3.84689e-05
mir-6737	0.705267	-1.14545	0.263593	-4.34551	1.38953e-05	3.9968e-05
mir-889	38.6829	0.552684	0.127733	4.32688	1.51238e-05	4.33824e-05
mir-3655	0.664516	-1.02114	0.237822	-4.29369	1.75725e-05	5.02689e-05
mir-320b-2	10.4129	-0.515653	0.120328	-4.28539	1.82415e-05	5.20406e-05
mir-6837	3.62879	0.481125	0.112747	4.26728	1.97873e-05	5.62969e-05
mir-153-2	124.102	-0.819189	0.19245	-4.25665	2.07517e-05	5.88809e-05
mir-1276	0.539343	-1.2076	0.284951	-4.23793	2.25586e-05	6.38348e-05
mir-1537	0.70277	-1.08644	0.256717	-4.23204	2.31585e-05	6.53558e-05
mir-628	111.382	-0.578088	0.136771	-4.22667	2.37171e-05	6.67521e-05
mir-320c-1	1.73965	0.595745	0.141472	4.21104	2.54193e-05	7.13512e-05
mir-4742	2.98916	-0.658779	0.156634	-4.20585	2.60101e-05	7.28144e-05
mir-410	29.1882	0.61663	0.146736	4.20231	2.6421e-05	7.37676e-05
mir-4443	0.921144	-1.10523	0.263156	-4.1999	2.6703e-05	7.43564e-05
mir-1229	2.3792	-0.990609	0.235913	-4.19904	2.68045e-05	7.44412e-05
mir-516a-2	3.40346	-1.83934	0.440773	-4.17298	3.00639e-05	8.32723e-05
mir-4787	1.55786	-0.963958	0.231964	-4.15563	3.24391e-05	8.96141e-05
mir-548aw	0.98966	0.676997	0.163727	4.13491	3.55089e-05	9.78362e-05
mir-1248	6.24143	-0.726515	0.17628	-4.12137	3.76631e-05	0.0001035
mir-4649	0.78543	-1.00357	0.245077	-4.09492	4.22311e-05	0.000115749
mir-3161	0.847888	-1.77207	0.432913	-4.09336	4.25173e-05	0.000116229
mir-4523	0.482658	-1.27725	0.312515	-4.08702	4.36951e-05	0.000119138
mir-484	252.265	-0.345031	0.0845542	-4.08058	4.49225e-05	0.000122166
mir-346	0.493332	0.972249	0.238538	4.07587	4.58435e-05	0.000124348
mir-4791	1.0963	-0.938352	0.231468	-4.05393	5.0365e-05	0.000136259
mir-219a-1	6.92835	-0.430631	0.10655	-4.0416	5.30878e-05	0.000143255
mir-3193	0.444972	0.906696	0.22603	4.01141	6.03581e-05	0.000162455
mir-579	1.75238	-0.831863	0.207419	-4.01055	6.05784e-05	0.00016263
mir-618	2.60032	-1.12691	0.2816	-4.00181	6.28597e-05	0.000168322
mir-6766	0.240554	1.25068	0.314784	3.97312	7.09364e-05	0.000189465
mir-3150a	0.49936	-1.10426	0.278818	-3.96049	7.47968e-05	0.000199268
mir-338	1119.65	-0.584692	0.147765	-3.95691	7.5924e-05	0.000201757
mir-146b	1983.88	-0.382965	0.0968163	-3.95558	7.6349e-05	0.000202373
mir-496	7.48155	0.57059	0.144562	3.94703	7.91265e-05	0.000209206
mir-6833	0.456488	0.862424	0.218792	3.94175	8.08899e-05	0.000213329
mir-129-1	4.80713	0.913925	0.232736	3.92687	8.60591e-05	0.000226392
mir-6781	0.652019	-1.03934	0.265038	-3.92146	8.80149e-05	0.000230956
mir-6798	1.09944	-0.967095	0.246751	-3.91932	8.87994e-05	0.000232432
mir-7-2	3.22841	-0.931524	0.238348	-3.90825	9.29659e-05	0.000242731
mir-3607	270.943	-0.583201	0.149295	-3.90636	9.36961e-05	0.000244029
mir-514a-3	2.84947	-0.938143	0.241435	-3.8857	0.000102036	0.000264434
mir-519a-2	2.96451	-1.65194	0.425086	-3.88613	0.000101854	0.000264434
mir-1226	4.38894	-0.679273	0.175092	-3.87953	0.00010466	0.000270564
mir-514a-2	2.86733	-0.930236	0.240963	-3.86049	0.000113161	0.000291822
mir-6803	0.659349	0.745001	0.193329	3.85354	0.000116421	0.00029949
mir-874	88.673	0.364382	0.0950114	3.83514	0.000125493	0.000322037
mir-138-2	1.58435	-1.1508	0.300241	-3.83293	0.000126624	0.000324145
mir-632	0.983951	-0.896486	0.235485	-3.80697	0.00014068	0.000359249
mir-27a	2973.7	-0.286498	0.0752921	-3.80515	0.00014172	0.000361023
mir-4658	0.566036	-1.29923	0.342368	-3.79483	0.000147743	0.000375455
mir-219b	1.10415	-0.822934	0.21701	-3.79215	0.00014935	0.000378619
mir-26b	2147.71	0.275766	0.0729004	3.78278	0.000155087	0.000392213
mir-4738	0.642778	-0.912849	0.242216	-3.76874	0.000164076	0.000413945
mir-548q	0.385318	0.838853	0.223475	3.75368	0.000174258	0.000438578
mir-146a	391.388	-0.466707	0.124468	-3.7496	0.000177116	0.000444702
mir-2276	0.525359	-1.0769	0.288569	-3.73185	0.000190076	0.000476098
mir-4665	0.754816	-1.12635	0.302384	-3.72489	0.000195401	0.000488268
mir-197	935.595	0.326279	0.0877365	3.71885	0.00020013	0.000498896
mir-549a	0.396286	-1.22464	0.32963	-3.71519	0.000203048	0.000504968
mir-517b	1.1993	1.1453	0.309165	3.70448	0.000211822	0.00052554
mir-517a	1.19953	1.14489	0.309195	3.70282	0.000213219	0.000527754
mir-5003	1.28891	-0.85894	0.232042	-3.70166	0.000214196	0.000528922
mir-6844	0.50904	-1.2134	0.327889	-3.70066	0.000215043	0.000529765
mir-545	1.73087	-0.731514	0.198312	-3.68871	0.000225396	0.000553967
mir-4709	2.45389	0.465005	0.127308	3.6526	0.000259601	0.00063654
mir-4685	0.513778	0.771129	0.213053	3.61943	0.000295257	0.000722276
mir-548t	0.554298	-0.956939	0.264557	-3.61714	0.000297879	0.000726482
mir-624	2.90826	0.437014	0.120832	3.61672	0.000298364	0.000726482
mir-582	495.459	-0.462126	0.128725	-3.59003	0.00033064	0.000803201
mir-5187	1.23622	0.540387	0.150643	3.5872	0.000334247	0.000810085
mir-4683	0.562383	0.903137	0.253025	3.56935	0.000357861	0.000865314
mir-4676	0.665219	0.724905	0.205139	3.53372	0.00040975	0.000988499
mir-2277	3.34461	-0.551828	0.156483	-3.52644	0.000421191	0.00101376
mir-19b-1	214.513	-0.358362	0.101785	-3.52079	0.000430269	0.00103324
mir-16-1	1029.51	-0.332082	0.0944465	-3.51608	0.000437965	0.00104931
mir-514a-1	2.87088	-0.838143	0.241751	-3.46697	0.00052637	0.00125824
mir-548f-1	0.713564	-1.67738	0.485892	-3.45216	0.00055612	0.00132633
mir-153-1	6.35608	-0.80153	0.232471	-3.44787	0.000565035	0.00134453
mir-4714	1.52649	-0.961864	0.279873	-3.43678	0.000588671	0.00139759
mir-4763	0.835652	-0.985386	0.287424	-3.42834	0.000607289	0.00143853
mir-3190	1.0846	-0.859535	0.251028	-3.42407	0.000616916	0.00145804
mir-16-2	1044.34	-0.322844	0.0945197	-3.41563	0.000636356	0.0015006
mir-6501	1.19981	-0.847868	0.248611	-3.41042	0.000648631	0.0015261
mir-4745	0.629251	-1.06298	0.313422	-3.39154	0.000695014	0.00163157
mir-2355	145.654	0.285946	0.0848956	3.36821	0.000756586	0.00177214
mir-4645	0.798907	-0.774535	0.230739	-3.35676	0.000788617	0.00184304
mir-3191	1.07088	-0.729728	0.217506	-3.35497	0.000793724	0.00185084
mir-3691	0.609708	-0.908408	0.271014	-3.35188	0.000802634	0.00186746
mir-4434	0.4086	-1.00107	0.299838	-3.3387	0.000841715	0.00195405
mir-1179	0.604261	0.895227	0.268437	3.33496	0.000853124	0.00197615
mir-5703	0.550328	-0.863353	0.260106	-3.31923	0.000902659	0.00208628
mir-548o-2	0.797603	-0.702948	0.212273	-3.31152	0.000927891	0.00213987
mir-211	0.473486	1.60054	0.483535	3.31008	0.000932698	0.00214623
mir-181a-2	4482.89	-0.258622	0.0781977	-3.30728	0.000942068	0.00216304
mir-4522	0.514671	-0.882485	0.267706	-3.29647	0.000979078	0.0022431
mir-6499	1.10886	1.15184	0.350688	3.28453	0.00102154	0.00233528
mir-3178	0.47009	-0.932808	0.2852	-3.27072	0.00107275	0.002447
mir-4473	1.64898	-0.715329	0.219101	-3.26483	0.00109528	0.00249295
mir-770	0.192803	1.3754	0.421612	3.26224	0.00110535	0.00251042
mir-1270	7.06563	-0.582272	0.180662	-3.22299	0.00126862	0.00287498
mir-548v	4.17766	-0.518182	0.161416	-3.21024	0.00132626	0.00299913
mir-500a	683.56	-0.295403	0.0920856	-3.20792	0.00133701	0.00301691
mir-744	126.762	-0.321502	0.100304	-3.20528	0.00134932	0.00303815
mir-3942	0.579884	-0.842017	0.263045	-3.20103	0.00136935	0.00307663
let-7b	88192.3	0.346163	0.108266	3.19733	0.00138708	0.00310979
mir-552	0.962137	-1.3039	0.408053	-3.19542	0.00139627	0.0031237
mir-4780	0.397306	1.32877	0.417593	3.18196	0.0014628	0.00326556
mir-6715b	0.201874	1.73592	0.548327	3.16584	0.00154635	0.00344475
mir-1250	0.434945	-1.2077	0.384857	-3.13804	0.00170081	0.00378077
mir-6842	4.42976	-0.458994	0.147113	-3.12001	0.00180843	0.0040115
mir-4484	0.630092	-0.926057	0.297752	-3.11016	0.00186985	0.00413898
mir-3912	2.25636	-0.446329	0.144618	-3.08626	0.00202692	0.00447719
mir-5092	0.42117	-0.998877	0.324926	-3.07417	0.00211089	0.00465285
mir-34c	43.4863	-0.464387	0.151447	-3.06632	0.00216708	0.00476667
let-7a-2	32917.3	0.262065	0.0856087	3.0612	0.00220452	0.00483886
mir-636	0.981371	-0.782883	0.256314	-3.05439	0.00225522	0.00493977
let-7a-3	33170	0.258699	0.0851018	3.03987	0.00236677	0.0051733
let-7a-1	33007.2	0.258075	0.0854791	3.01916	0.00253479	0.00552902
mir-4788	0.649694	0.946625	0.314316	3.0117	0.00259787	0.00565483
mir-136	112.846	0.320446	0.106586	3.00645	0.00264321	0.00574158
mir-4433b	0.240565	1.60962	0.536747	2.99884	0.00271013	0.00587476
mir-4661	12.1166	-0.478686	0.15992	-2.99328	0.00275998	0.00597045
mir-6516	1.15978	-0.642636	0.215041	-2.98844	0.00280403	0.00605324
mir-7112	0.844503	-0.949422	0.318107	-2.9846	0.0028395	0.00611719
mir-34a	419.705	-0.224965	0.0756869	-2.97231	0.00295573	0.00635451
mir-4701	0.229473	1.01058	0.342332	2.95204	0.00315684	0.00677297
mir-548k	0.615913	-0.802152	0.271815	-2.9511	0.00316645	0.00677971
mir-501	140.064	-0.304215	0.103109	-2.95043	0.00317331	0.00678051
mir-6502	1.02972	-0.745317	0.252947	-2.94654	0.00321354	0.00685251
mir-6717	0.183438	1.40335	0.476991	2.94209	0.00326007	0.00693759
mir-6891	0.43928	-0.92719	0.316308	-2.93129	0.00337557	0.00716881
mir-320a	1638.33	0.256939	0.0881225	2.9157	0.00354892	0.0075217
mir-4449	1.45223	-0.685985	0.235779	-2.90944	0.00362082	0.00765858
mir-1538	0.642674	-0.690511	0.237896	-2.90258	0.00370107	0.00781253
mir-3654	0.4944	-0.909242	0.313714	-2.89832	0.00375173	0.00790355
mir-101-2	16191.1	0.273678	0.0945339	2.89502	0.00379133	0.00797092
mir-5571	0.502666	-1.14282	0.396026	-2.88571	0.00390533	0.00819415
mir-1288	1.67781	-0.50205	0.174156	-2.88276	0.00394209	0.00825473
mir-6827	0.231621	1.0149	0.354044	2.86658	0.00414938	0.00867146
mir-4786	1.82421	-0.528913	0.184973	-2.85941	0.00424425	0.00885205
mir-320b-1	6.65772	-0.349982	0.122453	-2.8581	0.00426184	0.00887107
mir-5089	0.510204	-1.42615	0.50151	-2.8437	0.00445924	0.00926354
mir-3944	0.572162	-0.746045	0.263321	-2.83322	0.00460822	0.00955408
mir-101-1	16111.5	0.267676	0.0945135	2.83215	0.00462363	0.00956708
mir-19b-2	192.826	-0.2965	0.10514	-2.82006	0.00480145	0.00991541
mir-5091	0.829398	-0.69417	0.246243	-2.81905	0.00481661	0.00992716
mir-1305	0.486191	-0.976068	0.346865	-2.81397	0.00489336	0.0100655
mir-1293	0.544016	-1.13403	0.40525	-2.79835	0.00513644	0.0105448
mir-138-1	2.22725	-0.878034	0.313946	-2.79677	0.0051616	0.0105757
mir-412	18.4451	0.476399	0.170656	2.79157	0.00524536	0.0107263
mir-23a	9428.79	0.187878	0.0673401	2.78998	0.00527112	0.010758
mir-23b	2302.19	0.245488	0.0881393	2.78523	0.00534898	0.0108957
mir-4660	1.50976	-0.56534	0.204029	-2.77087	0.00559062	0.0113658
mir-6728	0.385897	-1.01016	0.365825	-2.76132	0.00575683	0.011681
mir-1185-1	0.838432	0.577769	0.209777	2.75421	0.00588339	0.0119147
let-7e	3376.15	-0.211748	0.0775996	-2.72873	0.00635787	0.0128507
mir-4678	0.14534	1.79249	0.658608	2.72163	0.006496	0.0131046
mir-625	790.452	-0.295517	0.108941	-2.71262	0.00667531	0.0134405
mir-92a-2	11853.1	0.259344	0.0956348	2.71182	0.00669159	0.0134474
mir-8072	0.391583	-0.681378	0.252276	-2.70092	0.00691475	0.0138692
mir-548d-1	0.470581	-0.860685	0.322118	-2.67196	0.00754107	0.0150965
mir-512-2	1.50285	-0.993495	0.372366	-2.66806	0.00762902	0.0152435
mir-506	0.439972	-1.13252	0.424577	-2.6674	0.00764407	0.0152445
mir-942	15.0837	0.319568	0.120002	2.66303	0.00774403	0.0154145
mir-5000	5.86654	0.275613	0.104568	2.63574	0.00839549	0.0166795
mir-548o	0.790685	-0.536815	0.204183	-2.62908	0.00856156	0.0169772
mir-4519	0.286883	-0.838921	0.320796	-2.61512	0.00891962	0.0176538
mir-186	906.941	0.187684	0.0718077	2.6137	0.00895673	0.0176938
mir-520g	0.660488	0.958668	0.36696	2.61246	0.00898931	0.0177247
mir-4759	0.165438	1.16451	0.446856	2.606	0.00916059	0.0180284
mir-3620	0.534015	-0.724209	0.279711	-2.58914	0.00962173	0.0189005
mir-4741	0.459211	-0.749858	0.291964	-2.56832	0.0102191	0.0200364
mir-519d	0.410004	1.04129	0.407112	2.55775	0.0105351	0.0206173
mir-6773	0.340688	-0.956897	0.374567	-2.55468	0.0106286	0.0207615
mir-4740	0.189089	0.967488	0.379421	2.5499	0.0107753	0.0210087
mir-4657	0.302607	-0.761284	0.303229	-2.51059	0.012053	0.0234562
mir-1343	2.49544	0.426117	0.171093	2.49056	0.0127541	0.0247747
mir-3136	1.5616	-0.494539	0.198917	-2.48616	0.0129129	0.0250367
mir-4461	2.56381	-0.602357	0.243128	-2.47753	0.0132296	0.0256032
mir-3188	0.572559	-0.65412	0.265232	-2.46622	0.0136549	0.0263776
mir-6809	0.105586	1.49968	0.615333	2.43719	0.0148021	0.028541
mir-4529	0.237895	0.832742	0.341862	2.4359	0.0148547	0.0285898
mir-92a-1	13095.2	0.234565	0.0966309	2.42743	0.0152061	0.0292124
mir-217	57.1235	0.377742	0.157244	2.40226	0.0162942	0.0312455
mir-5008	0.350005	-0.833704	0.349855	-2.383	0.0171721	0.0328687
mir-765	0.643023	-0.596403	0.251254	-2.37371	0.0176104	0.0336461
mir-520h	0.436681	0.918506	0.394588	2.32776	0.0199248	0.0379988
mir-6087	0.199372	0.946193	0.410568	2.3046	0.0211891	0.0403363
mir-5681b	0.367025	-1.11411	0.48478	-2.29818	0.0215514	0.0408034
mir-570	1.42868	-0.513641	0.223456	-2.29862	0.0215264	0.0408034
mir-6734	0.525081	0.516885	0.22479	2.29942	0.0214812	0.0408034
mir-6797	0.401289	-0.635627	0.278943	-2.2787	0.022685	0.0428721
mir-30b	1556.27	0.223954	0.0984432	2.27495	0.0229088	0.0432171
mir-3140	0.357809	-0.674411	0.296774	-2.27247	0.023058	0.0434204
mir-372	1.57578	-0.576242	0.255715	-2.25345	0.0242307	0.0455468
mir-219a-2	0.361451	-0.816032	0.362306	-2.25233	0.0243016	0.0455981
mir-4423	0.926328	-0.616178	0.273757	-2.25082	0.0243972	0.0456956
mir-4526	0.282589	-0.820278	0.364854	-2.24823	0.0245613	0.0459208
mir-6875	0.78034	-0.537884	0.242317	-2.21975	0.0264356	0.049337
mir-5690	0.658111	-0.63712	0.287137	-2.21887	0.0264954	0.0493606
